# Supplementary material for: (E)-1,1,4,4-Tetra­phenyl­but-2-yne-1,4-diol
Source: Acta Crystallogr Sect E Struct Rep Online. 2010 Feb 20;66(Pt 3):o679. doi: 10.1107/S160053681000629X (PMC2983558; doi:10.1107/S160053681000629X)
Supplement: Supplementary file 1 [file e-66-0o679-sup1.cif]

##############################################################################
###                                                                        ###
###        Electronic paper (Acta Crystallographica Section E)             ###
###                                                                        ###
##############################################################################
#                                                                            #
# This CIF contains the data in a paper accepted for publication in Acta     #
# Crystallographica Section E. It conforms to the requirements of Notes      #
# for Authors for Section E, and has been peer reviewed under the auspices   #
# of the IUCr Commission on Journals.                                        #
#                                                                            #
# Full details of the Crystallographic Information File format               #
# are given in the paper "The Crystallographic Information File (CIF):       #
# a New Standard Archive File for Crystallography" by S. R. Hall, F. H.      #
# Allen and I. D. Brown [Acta Cryst. (1991), A47, 655-685].                  #
#                                                                            #
# The current version of the core CIF dictionary is obtainable from          #
# ftp://ftp.iucr.org/pub/cif_core.dic. The current version number is 2.4.    #
#                                                                            #
# Software is freely available for graphical display of the structure(s) in  #
# this CIF.  For information consult the CIF home page http://www.iucr.org/  #
# cif/home.html                                                              #
#                                                                            #
# This file may be used for bona fide research purposes within the           #
# scientific community so long as proper attribution is given to the journal # 
# article from which it was obtained.                                        #
#                                                                            #
##############################################################################
                                             
data_global
_audit_creation_method     'SHELXL97'
_journal_date_recd_electronic     2010-02-15
_journal_date_accepted     2010-02-17
_journal_name_full     'Acta Crystallographica, Section E'
_journal_year     2010
_journal_volume     66
_journal_issue      3
_journal_page_first     o679
_journal_page_last     o679
_journal_paper_category     QO
_journal_coeditor_code     TK2631
_publ_contact_author_name     'Dr. P. L. Nilantha Lakshman'
_publ_contact_author_address
;
Department of  Food science and Technology
University of Ruhuna
Mapalana
Kamburupitiya (81100)
Sri Lanka.
;
_publ_contact_author_email     plakshmannilantha@ymail.com
_publ_contact_author_fax     '+94-41-2292384'
_publ_contact_author_phone     '+94-41-2292200'
_publ_section_title
;
(<i>E</i>)-1,1,4,4-Tetraphenylbut-2-yne-1,4-diol
;
_publ_section_title_footnote     .
loop_
    _publ_author_name
    _publ_author_footnote
    _publ_author_address
    'J. Kalyana Sundar' .
;
Department of Physics
Madurai Kamaraj University
Madurai 625 021
India
;
    'K. Mohan Kumar' .
;
Environmental and Analytical Division
School of Advanced Sciences
VIT University
Vellore 632 104
India
;
    'V. Vijayakumar' .
;
Organic Chemistry Division
School of Advanced Sciences
VIT University
Vellore 632 104
India
;
    'J. Suresh' .
;
Department of Physics
The Madura College
Madurai 625 011
India
;
    'S. Natarajan' .
;
Department of Physics
Madurai Kamaraj University
Madurai 625 021
India
;
    'P. L. Nilantha Lakshman' .
;
Department of Food Science and Technology
University of Ruhuna
Mapalana
Kamburupitiya 81100
Sri Lanka
;
data_I
_audit_creation_method     SHELXL-97
_chemical_name_systematic
;
(<i>E</i>)-1,1,4,4-Tetraphenylbut-2-yne-1,4-diol
;
_chemical_name_common     ?
_chemical_formula_moiety     'C28 H22 O2'
_chemical_formula_sum     'C28 H22 O2'
_chemical_formula_iupac     'C28 H22 O2'
_chemical_formula_weight     390.46
_chemical_melting_point     ?
_symmetry_cell_setting     monoclinic
_symmetry_space_group_name_H-M     'P 21/n'
_symmetry_space_group_name_Hall     '-P 2yn '
loop_
    _symmetry_equiv_pos_as_xyz
    'x, y, z'
    '-x+1/2, y+1/2, -z+1/2'
    '-x, -y, -z'
    'x-1/2, -y-1/2, z-1/2'
_cell_length_a     11.7760(7)
_cell_length_b     6.1154(4)
_cell_length_c     14.7620(9)
_cell_angle_alpha     90.00
_cell_angle_beta     104.930(8)
_cell_angle_gamma     90.00
_cell_volume     1027.20(11)
_cell_formula_units_Z     2
_cell_measurement_reflns_used     25
_cell_measurement_theta_min     2
_cell_measurement_theta_max     25
_cell_measurement_temperature     293(2)
_exptl_crystal_description     block
_exptl_crystal_colour     colourless
_exptl_crystal_size_max     0.23
_exptl_crystal_size_mid     0.21
_exptl_crystal_size_min     0.19
_exptl_crystal_density_diffrn     1.262
_exptl_crystal_density_meas     ?
_exptl_crystal_density_method     'not measured'
_exptl_crystal_F_000     412
_exptl_absorpt_coefficient_mu     0.078
_exptl_absorpt_correction_type     'psi-scan'
_exptl_absorpt_process_details     '(North <i>et al.</i>,  1968)'
_exptl_absorpt_correction_T_min     0.9823
_exptl_absorpt_correction_T_max     0.9853
_exptl_special_details
;
;
_diffrn_ambient_temperature     293(2)
_diffrn_radiation_type     MoK\a
_diffrn_radiation_wavelength     0.71073
_diffrn_radiation_source     'fine-focus sealed tube'
_diffrn_radiation_monochromator     graphite
_diffrn_measurement_device_type     'Nonius Mach3'
_diffrn_measurement_method     \w-2\q
_diffrn_detector_area_resol_mean     ?
_diffrn_reflns_number     2268
_diffrn_reflns_av_R_equivalents     0.0190
_diffrn_reflns_av_sigmaI/netI     0.0235
_diffrn_reflns_theta_min     2.56
_diffrn_reflns_theta_max     24.97
_diffrn_reflns_theta_full     24.97
_diffrn_measured_fraction_theta_max     0.997
_diffrn_measured_fraction_theta_full     0.997
_diffrn_reflns_limit_h_min     0
_diffrn_reflns_limit_h_max     13
_diffrn_reflns_limit_k_min     -1
_diffrn_reflns_limit_k_max     7
_diffrn_reflns_limit_l_min     -17
_diffrn_reflns_limit_l_max     16
_diffrn_standards_number     2
_diffrn_standards_interval_count     ?
_diffrn_standards_interval_time     60
_diffrn_standards_decay_%     0
_refine_special_details
;
Refinement of <i>F</i>^2^ against ALL reflections. The weighted <i>R</i>-factor
wR and goodness of fit <i>S</i> are based on <i>F</i>^2^, conventional
<i>R</i>-factors <i>R</i> are based on <i>F</i>, with <i>F</i> set to zero for
negative <i>F</i>^2^. The threshold expression of <i>F</i>^2^ >
\s(<i>F</i>^2^) is used only for calculating <i>R</i>-factors(gt) etc. and is
not relevant to the choice of reflections for refinement. <i>R</i>-factors
based on <i>F</i>^2^ are statistically about twice as large as those based on
<i>F</i>, and <i>R</i>- factors based on ALL data will be even larger.
;
_reflns_number_total     1793
_reflns_number_gt     1190
_reflns_threshold_expression     I>2\s(I)
_refine_ls_structure_factor_coef     Fsqd
_refine_ls_matrix_type     full
_refine_ls_R_factor_all     0.0917
_refine_ls_R_factor_gt     0.0523
_refine_ls_wR_factor_gt     0.1884
_refine_ls_wR_factor_ref     0.2762
_refine_ls_goodness_of_fit_ref     1.090
_refine_ls_restrained_S_all     1.090
_refine_ls_number_reflns     1793
_refine_ls_number_parameters     136
_refine_ls_number_restraints     0
_refine_ls_hydrogen_treatment     constr
_refine_ls_weighting_scheme     calc
_refine_ls_weighting_details
          'calc w=1/[\s^2^(Fo^2^)+(0.191P)^2^+0.1322P] where P=(Fo^2^+2Fc^2^)/3'
_atom_sites_solution_hydrogens     geom
_atom_sites_solution_primary     direct
_atom_sites_solution_secondary     difmap
_refine_ls_shift/su_max     0.000
_refine_ls_shift/su_mean     0.000
_refine_diff_density_max     0.345
_refine_diff_density_min     -0.286
_refine_ls_extinction_method     none
_refine_ls_extinction_coef     ?
loop_
    _atom_type_symbol
    _atom_type_description
    _atom_type_scat_dispersion_real
    _atom_type_scat_dispersion_imag
    _atom_type_scat_source
    'C' 'C' 0.0033 0.0016
                         'International Tables Vol C Tables 4.2.6.8 and 6.1.1.4'
    'H' 'H' 0.0000 0.0000
                         'International Tables Vol C Tables 4.2.6.8 and 6.1.1.4'
    'O' 'O' 0.0106 0.0060
                         'International Tables Vol C Tables 4.2.6.8 and 6.1.1.4'
_computing_data_collection     'CAD-4 Express (Enraf--Nonius, 1994)'
_computing_cell_refinement     'CAD-4 Express (Enraf--Nonius, 1994)'
_computing_data_reduction     'XCAD4 (Harms & Wocadlo, 1996)'
_computing_structure_solution     'SHELXS97 (Sheldrick, 2008)'
_computing_structure_refinement     'SHELXL97 (Sheldrick, 2008)'
_computing_molecular_graphics     'PLATON (Spek, 2009)'
_computing_publication_material     'SHELXL97 (Sheldrick, 2008)'
loop_
    _atom_site_type_symbol
    _atom_site_label
    _atom_site_fract_x
    _atom_site_fract_y
    _atom_site_fract_z
    _atom_site_U_iso_or_equiv
    _atom_site_adp_type
    _atom_site_calc_flag
    _atom_site_refinement_flags
    _atom_site_occupancy
    _atom_site_disorder_assembly
    _atom_site_disorder_group
    C C14 0.4922(3) 0.4489(5) 0.03168(19) 0.0503(8) Uani d . 1 . .
    O O1 0.5081(2) 0.0924(4) 0.09705(15) 0.0718(9) Uani d . 1 . .
    H H1A 0.4679 0.0450 0.0471 0.108 Uiso calc R 1 . .
    C C12 0.5499(2) 0.3958(5) 0.20504(18) 0.0443(8) Uani d . 1 . .
    C C13 0.4735(3) 0.3145(5) 0.10995(18) 0.0471(8) Uani d . 1 . .
    C C11 0.5673(3) 0.2553(6) 0.2819(2) 0.0619(9) Uani d . 1 . .
    H H11 0.5343 0.1162 0.2752 0.074 Uiso calc R 1 . .
    C C6 0.3446(3) 0.3186(5) 0.11176(17) 0.0496(8) Uani d . 1 . .
    C C7 0.5985(3) 0.5994(5) 0.2167(2) 0.0569(9) Uani d . 1 . .
    H H7 0.5862 0.6945 0.1659 0.068 Uiso calc R 1 . .
    C C1 0.2929(4) 0.1361(7) 0.1416(2) 0.0754(12) Uani d . 1 . .
    H H1 0.3356 0.0079 0.1585 0.090 Uiso calc R 1 . .
    C C5 0.2780(3) 0.5067(6) 0.0880(2) 0.0605(9) Uani d . 1 . .
    H H5 0.3123 0.6296 0.0690 0.073 Uiso calc R 1 . .
    C C9 0.6848(3) 0.5280(7) 0.3798(2) 0.0707(11) Uani d . 1 . .
    H H9 0.7307 0.5718 0.4381 0.085 Uiso calc R 1 . .
    C C10 0.6348(3) 0.3262(7) 0.3685(2) 0.0742(11) Uani d . 1 . .
    H H10 0.6459 0.2334 0.4199 0.089 Uiso calc R 1 . .
    C C8 0.6667(3) 0.6660(7) 0.3044(3) 0.0681(10) Uani d . 1 . .
    H H8 0.6999 0.8049 0.3116 0.082 Uiso calc R 1 . .
    C C4 0.1615(3) 0.5167(8) 0.0917(3) 0.0861(14) Uani d . 1 . .
    H H4 0.1181 0.6442 0.0749 0.103 Uiso calc R 1 . .
    C C2 0.1750(5) 0.1500(11) 0.1458(3) 0.0978(17) Uani d . 1 . .
    H H2 0.1398 0.0299 0.1660 0.117 Uiso calc R 1 . .
    C C3 0.1116(4) 0.3374(12) 0.1204(3) 0.1031(19) Uani d . 1 . .
    H H3 0.0335 0.3425 0.1228 0.124 Uiso calc R 1 . .
loop_
    _atom_site_aniso_label
    _atom_site_aniso_U_11
    _atom_site_aniso_U_22
    _atom_site_aniso_U_33
    _atom_site_aniso_U_12
    _atom_site_aniso_U_13
    _atom_site_aniso_U_23
    C14 0.0636(18) 0.0556(19) 0.0336(14) 0.0098(14) 0.0161(13) 0.0068(12)
    O1 0.129(2) 0.0447(14) 0.0443(12) 0.0142(13) 0.0267(13) -0.0013(10)
    C12 0.0537(16) 0.0489(17) 0.0340(14) 0.0073(13) 0.0182(11) 0.0070(12)
    C13 0.0724(19) 0.0384(16) 0.0340(15) 0.0061(13) 0.0201(13) 0.0056(11)
    C11 0.078(2) 0.062(2) 0.0448(17) -0.0043(16) 0.0145(15) 0.0139(15)
    C6 0.0677(19) 0.0574(19) 0.0246(13) -0.0177(15) 0.0138(12) -0.0078(12)
    C7 0.067(2) 0.0514(19) 0.0527(18) 0.0034(15) 0.0167(15) 0.0098(14)
    C1 0.105(3) 0.076(2) 0.0483(19) -0.031(2) 0.0263(18) -0.0002(17)
    C5 0.063(2) 0.066(2) 0.0534(19) 0.0021(16) 0.0166(15) -0.0072(16)
    C9 0.059(2) 0.099(3) 0.0489(19) 0.004(2) 0.0057(15) -0.0053(19)
    C10 0.080(2) 0.096(3) 0.0424(18) 0.004(2) 0.0081(16) 0.0191(18)
    C8 0.067(2) 0.070(2) 0.064(2) -0.0095(18) 0.0111(16) -0.0126(18)
    C4 0.068(2) 0.122(4) 0.068(2) 0.001(2) 0.0177(19) -0.035(2)
    C2 0.108(3) 0.132(4) 0.063(3) -0.073(3) 0.038(2) -0.032(3)
    C3 0.081(3) 0.161(5) 0.078(3) -0.046(4) 0.039(2) -0.052(3)
_geom_special_details
;
All esds (except the esd in the dihedral angle between two l.s. planes) are
estimated using the full covariance matrix. The cell esds are taken into
account individually in the estimation of esds in distances, angles and
torsion angles; correlations between esds in cell parameters are only used
when they are defined by crystal symmetry. An approximate (isotropic)
treatment of cell esds is used for estimating esds involving l.s. planes.
;
loop_
    _geom_bond_atom_site_label_1
    _geom_bond_atom_site_label_2
    _geom_bond_site_symmetry_2
    _geom_bond_distance
    _geom_bond_publ_flag
    C14 C14 3_665 1.178(5) ?
    C14 C13 . 1.480(4) ?
    O1 C13 . 1.445(3) ?
    O1 H1A . 0.8200 ?
    C12 C7 . 1.363(4) ?
    C12 C11 . 1.395(4) ?
    C12 C13 . 1.541(4) ?
    C13 C6 . 1.526(4) ?
    C11 C10 . 1.389(5) ?
    C11 H11 . 0.9300 ?
    C6 C5 . 1.385(5) ?
    C6 C1 . 1.395(5) ?
    C7 C8 . 1.396(5) ?
    C7 H7 . 0.9300 ?
    C1 C2 . 1.408(7) ?
    C1 H1 . 0.9300 ?
    C5 C4 . 1.389(5) ?
    C5 H5 . 0.9300 ?
    C9 C10 . 1.359(5) ?
    C9 C8 . 1.370(5) ?
    C9 H9 . 0.9300 ?
    C10 H10 . 0.9300 ?
    C8 H8 . 0.9300 ?
    C4 C3 . 1.362(7) ?
    C4 H4 . 0.9300 ?
    C2 C3 . 1.366(7) ?
    C2 H2 . 0.9300 ?
    C3 H3 . 0.9300 ?
loop_
    _geom_angle_atom_site_label_1
    _geom_angle_atom_site_label_2
    _geom_angle_atom_site_label_3
    _geom_angle_site_symmetry_1
    _geom_angle_site_symmetry_3
    _geom_angle
    _geom_angle_publ_flag
    C14 C14 C13 3_665 . 178.3(4) ?
    C13 O1 H1A . . 109.5 ?
    C7 C12 C11 . . 119.4(3) ?
    C7 C12 C13 . . 122.5(2) ?
    C11 C12 C13 . . 118.1(3) ?
    O1 C13 C14 . . 108.4(2) ?
    O1 C13 C6 . . 109.5(3) ?
    C14 C13 C6 . . 110.7(2) ?
    O1 C13 C12 . . 107.7(2) ?
    C14 C13 C12 . . 111.3(2) ?
    C6 C13 C12 . . 109.2(2) ?
    C10 C11 C12 . . 119.0(3) ?
    C10 C11 H11 . . 120.5 ?
    C12 C11 H11 . . 120.5 ?
    C5 C6 C1 . . 118.7(3) ?
    C5 C6 C13 . . 120.7(3) ?
    C1 C6 C13 . . 120.6(3) ?
    C12 C7 C8 . . 120.4(3) ?
    C12 C7 H7 . . 119.8 ?
    C8 C7 H7 . . 119.8 ?
    C6 C1 C2 . . 118.7(5) ?
    C6 C1 H1 . . 120.6 ?
    C2 C1 H1 . . 120.6 ?
    C6 C5 C4 . . 121.8(4) ?
    C6 C5 H5 . . 119.1 ?
    C4 C5 H5 . . 119.1 ?
    C10 C9 C8 . . 119.2(3) ?
    C10 C9 H9 . . 120.4 ?
    C8 C9 H9 . . 120.4 ?
    C9 C10 C11 . . 121.6(3) ?
    C9 C10 H10 . . 119.2 ?
    C11 C10 H10 . . 119.2 ?
    C9 C8 C7 . . 120.4(3) ?
    C9 C8 H8 . . 119.8 ?
    C7 C8 H8 . . 119.8 ?
    C3 C4 C5 . . 119.1(5) ?
    C3 C4 H4 . . 120.5 ?
    C5 C4 H4 . . 120.5 ?
    C3 C2 C1 . . 120.9(4) ?
    C3 C2 H2 . . 119.5 ?
    C1 C2 H2 . . 119.5 ?
    C4 C3 C2 . . 120.8(4) ?
    C4 C3 H3 . . 119.6 ?
    C2 C3 H3 . . 119.6 ?
loop_
    _geom_torsion_atom_site_label_1
    _geom_torsion_atom_site_label_2
    _geom_torsion_atom_site_label_3
    _geom_torsion_atom_site_label_4
    _geom_torsion_site_symmetry_1
    _geom_torsion_site_symmetry_2
    _geom_torsion_site_symmetry_3
    _geom_torsion_site_symmetry_4
    _geom_torsion
    _geom_torsion_publ_flag
    C14 C14 C13 O1 3_665 . . . 7(15) ?
    C14 C14 C13 C6 3_665 . . . -114(15) ?
    C14 C14 C13 C12 3_665 . . . 125(15) ?
    C7 C12 C13 O1 . . . . 137.1(3) ?
    C11 C12 C13 O1 . . . . -44.2(3) ?
    C7 C12 C13 C14 . . . . 18.4(4) ?
    C11 C12 C13 C14 . . . . -162.8(3) ?
    C7 C12 C13 C6 . . . . -104.1(3) ?
    C11 C12 C13 C6 . . . . 74.7(3) ?
    C7 C12 C11 C10 . . . . -0.5(5) ?
    C13 C12 C11 C10 . . . . -179.3(3) ?
    O1 C13 C6 C5 . . . . -155.4(2) ?
    C14 C13 C6 C5 . . . . -36.0(4) ?
    C12 C13 C6 C5 . . . . 86.8(3) ?
    O1 C13 C6 C1 . . . . 27.6(3) ?
    C14 C13 C6 C1 . . . . 147.0(3) ?
    C12 C13 C6 C1 . . . . -90.2(3) ?
    C11 C12 C7 C8 . . . . 1.0(5) ?
    C13 C12 C7 C8 . . . . 179.7(3) ?
    C5 C6 C1 C2 . . . . 0.4(5) ?
    C13 C6 C1 C2 . . . . 177.5(3) ?
    C1 C6 C5 C4 . . . . -1.0(5) ?
    C13 C6 C5 C4 . . . . -178.1(3) ?
    C8 C9 C10 C11 . . . . 1.1(6) ?
    C12 C11 C10 C9 . . . . -0.6(6) ?
    C10 C9 C8 C7 . . . . -0.6(5) ?
    C12 C7 C8 C9 . . . . -0.4(5) ?
    C6 C5 C4 C3 . . . . 0.6(5) ?
    C6 C1 C2 C3 . . . . 0.5(6) ?
    C5 C4 C3 C2 . . . . 0.4(6) ?
    C1 C2 C3 C4 . . . . -0.9(7) ?
loop_
    _geom_hbond_atom_site_label_D
    _geom_hbond_atom_site_label_H
    _geom_hbond_atom_site_label_A
    _geom_hbond_site_symmetry_A
    _geom_hbond_distance_DH
    _geom_hbond_distance_HA
    _geom_hbond_distance_DA
    _geom_hbond_angle_DHA
    O1 H1a O1 3_655 0.82 2.37 3.040(3) 139
