# Supplementary material for: (E)-1,1,4,4-Tetra­phenyl­but-2-yne-1,4-diol
Source: Acta Crystallogr Sect E Struct Rep Online. 2010 Feb 20;66(Pt 3):o679. doi: 10.1107/S160053681000629X (PMC2983558; doi:10.1107/S160053681000629X)
Supplement: Supplementary file 2 [file e-66-0o679-Isup2.hkl]

#
# h,k,l, Fc-squared, Fo-squared, sigma(Fo-squared) and status flag
#
data_I
_shelx_title ' vvr09 in P 21/n'
_shelx_refln_list_code          4
_shelx_F_calc_maximum      130.02
_exptl_crystal_F_000       412.00
_reflns_d_resolution_high  0.8419
 
loop_
 _symmetry_equiv_pos_as_xyz
 'x, y, z'
 '-x+1/2, y+1/2, -z+1/2'
 '-x, -y, -z'
 'x-1/2, -y-1/2, z-1/2'
 
_cell_length_a    11.7760
_cell_length_b     6.1154
_cell_length_c    14.7620
_cell_angle_alpha  90.000
_cell_angle_beta  104.930
_cell_angle_gamma  90.000
 
_shelx_F_squared_multiplier     1.000
 
loop_
 _refln_index_h
 _refln_index_k
 _refln_index_l
 _refln_F_squared_calc
 _refln_F_squared_meas
 _refln_F_squared_sigma
 _refln_observed_status
   2   0   0      232.82      205.30      2.15 o
   4   0   0       35.36       29.08      0.99 o
   6   0   0     1399.41     1558.89      9.67 o
   8   0   0       10.10        9.01      1.13 o
  10   0   0        0.00        1.36      1.98 o
  12   0   0        5.42        3.56      1.56 o
   1   1   0     1247.02     1311.22     31.92 o
   2   1   0       55.61       67.93      2.46 o
   3   1   0      500.54      485.00     13.56 o
   4   1   0      715.03      828.97      4.51 o
   5   1   0      107.65      116.19      7.82 o
   6   1   0       28.22       28.74      0.81 o
   7   1   0       53.47       59.15      1.80 o
   8   1   0        5.67        4.97      1.72 o
   9   1   0        0.14        0.00      0.93 o
  10   1   0        0.20        1.83      1.41 o
  11   1   0        0.15        2.24      1.54 o
  12   1   0        7.28        6.36      1.83 o
  13   1   0        0.05        3.22      1.67 o
   0   2   0       76.15       58.33      1.58 o
   1   2   0        0.00        1.32      1.15 o
   2   2   0      104.64      115.83      2.49 o
   3   2   0      459.29      517.50      5.03 o
   4   2   0      704.84      740.34      6.43 o
   5   2   0        4.57       -0.35      0.35 o
   6   2   0       38.72       45.96      1.40 o
   7   2   0        7.41        7.15      1.04 o
   8   2   0        0.74        0.17      1.66 o
   9   2   0        3.29        0.48      2.06 o
  10   2   0       48.32       47.45      2.10 o
  11   2   0        3.85        2.54      2.36 o
  12   2   0        2.01        3.29      2.40 o
   1   3   0      294.13      355.58      4.58 o
   2   3   0      123.31      132.69      3.10 o
   3   3   0      163.40      182.09      3.69 o
   4   3   0       14.84       14.11      1.07 o
   5   3   0       21.10       25.75      1.22 o
   6   3   0       31.22       37.62      1.43 o
   7   3   0      173.47      183.89      4.60 o
   8   3   0       21.87       19.73      1.61 o
   9   3   0      168.57      171.44      4.48 o
  10   3   0        4.74        3.62      2.52 o
  11   3   0        0.48        3.32      2.25 o
  12   3   0        2.83        1.54      2.55 o
   0   4   0      165.22      188.03      4.15 o
   1   4   0        7.31        5.03      0.99 o
   2   4   0       68.74       85.64      2.62 o
   3   4   0       10.78        8.86      1.09 o
   4   4   0        0.44        1.78      1.44 o
   5   4   0        1.09        0.26      1.63 o
   6   4   0        7.02        9.79      1.28 o
   7   4   0       31.37       35.41      1.72 o
   8   4   0        1.40        2.28      1.34 o
   9   4   0        7.65        5.83      1.60 o
  10   4   0        3.17        0.28      2.62 o
  11   4   0        1.96        2.92      2.50 o
   1   5   0       69.28       72.26      2.20 o
   2   5   0        4.51        4.40      1.21 o
   3   5   0        0.47        0.87      1.89 o
   4   5   0        0.24        0.20      1.80 o
   5   5   0       97.20       94.11      2.82 o
   6   5   0        5.27        3.58      1.43 o
   7   5   0       29.59       27.24      1.99 o
   8   5   0        1.17       -0.13      2.51 o
   9   5   0        0.52        1.86      2.22 o
   0   6   0        1.03        3.93      2.13 o
   1   6   0        5.08       -0.23      2.25 o
   2   6   0      104.58      112.04      3.48 o
   3   6   0        0.08        2.95      1.38 o
   4   6   0        5.32        7.30      1.58 o
   5   6   0        0.65        2.74      2.21 o
   6   6   0       20.49       13.94      2.01 o
   7   6   0       15.17       19.66      2.08 o
   1   7   0        0.88       -2.39      2.39 o
   2   7   0        8.85       12.91      1.70 o
   3   7   0        0.56       -1.18      2.45 o
 -13   0   1        3.02        4.71      2.40 o
 -11   0   1       28.38       24.19      1.89 o
  -9   0   1       33.87       35.50      1.53 o
  -7   0   1        0.31       -0.51      1.24 o
  -5   0   1     2594.82     2691.92     11.15 o
  -3   0   1    16906.34    16852.20     21.02 o
   1   0   1     1538.14     1736.19      4.72 o
   3   0   1      823.62      769.33      4.92 o
   5   0   1      295.70      307.38      4.14 o
   7   0   1        3.02        4.35      0.90 o
   9   0   1      205.75      185.98      4.67 o
  11   0   1        1.06        0.61      2.32 o
  13   0   1        7.12        8.24      1.67 o
 -13   1   1        0.92        1.87      3.13 o
 -12   1   1        5.94        7.23      2.17 o
 -11   1   1       16.69       16.39      1.77 o
 -10   1   1       32.00       28.12      1.17 o
  -9   1   1        3.03        2.88      0.90 o
  -8   1   1       34.76       37.17      1.02 o
  -7   1   1        1.75        0.79      0.99 o
  -6   1   1       65.95       54.92      1.15 o
  -5   1   1        0.00        1.83      0.65 o
  -4   1   1        1.52        4.97      1.10 o
  -3   1   1     3087.00     3000.62     13.01 o
  -2   1   1     3112.38     3003.75      8.48 o
  -1   1   1     5229.95     5196.55     15.55 o
   0   1   1      373.58      373.19      1.38 o
   1   1   1        6.49        6.53      0.44 o
   2   1   1     1250.77     1201.05     14.35 o
   3   1   1      141.02      163.89      1.89 o
   4   1   1        2.23        0.72      1.07 o
   5   1   1      192.16      226.49      4.06 o
   6   1   1        1.82        1.76      0.88 o
   7   1   1        2.23        2.95      0.83 o
   8   1   1       26.29       21.93      0.96 o
   9   1   1       47.79       43.56      2.25 o
  10   1   1       10.42       10.79      1.74 o
  11   1   1       43.05       48.11      1.57 o
  12   1   1        0.01        3.98      1.58 o
  13   1   1        0.10        0.55      1.93 o
 -13   2   1        5.83        0.00      3.19 o
 -12   2   1        8.78        8.42      1.72 o
 -11   2   1        1.80        1.60      1.49 o
 -10   2   1       27.52       23.14      1.64 o
  -9   2   1       98.48       96.16      2.71 o
  -8   2   1      150.77      135.39      3.90 o
  -7   2   1        4.63        5.06      1.01 o
  -6   2   1       77.60       73.83      2.34 o
  -5   2   1        0.48       -0.05      0.23 o
  -4   2   1        4.27       11.27      0.90 o
  -3   2   1      240.59      269.89      3.72 o
  -2   2   1      959.39     1037.09      6.51 o
  -1   2   1       34.03       36.47      1.13 o
   0   2   1      455.91      472.30      2.97 o
   1   2   1      567.32      577.63      4.76 o
   2   2   1      136.88      153.25      2.76 o
   3   2   1      233.13      262.62      3.75 o
   4   2   1       18.94       22.39      1.02 o
   6   2   1        6.69        4.68      0.98 o
   7   2   1        0.21        0.00      1.61 o
   8   2   1       27.97       30.75      1.52 o
   9   2   1       42.86       40.86      1.85 o
  10   2   1       57.38       66.55      2.46 o
  11   2   1       11.68       15.20      1.78 o
  12   2   1       11.05        1.61      3.07 o
 -12   3   1        5.09        5.38      1.73 o
 -11   3   1        1.81       -1.36      2.54 o
 -10   3   1        8.61       10.92      1.65 o
  -9   3   1       17.20       18.54      1.69 o
  -8   3   1       82.78       83.11      2.42 o
  -7   3   1        9.67        8.13      1.20 o
  -6   3   1       15.80       13.67      1.22 o
  -5   3   1      143.75      163.28      3.77 o
  -4   3   1        4.27        3.41      0.87 o
  -3   3   1       91.07      103.58      2.92 o
  -2   3   1      323.96      347.79      4.72 o
  -1   3   1       29.47       29.14      1.09 o
   0   3   1       41.14       47.47      1.02 o
   1   3   1       47.17       54.78      1.63 o
   2   3   1       21.47       20.61      1.07 o
   3   3   1      251.46      301.08      4.67 o
   4   3   1       73.93       89.65      2.56 o
   5   3   1      100.33      120.02      3.45 o
   6   3   1        0.95        0.32      1.58 o
   7   3   1       59.90       52.48      1.77 o
   8   3   1       24.37       24.14      1.67 o
   9   3   1        1.09       -0.44      2.42 o
  10   3   1       10.82        7.29      1.55 o
  11   3   1       17.82       16.97      1.93 o
  12   3   1        0.19       -1.42      2.66 o
 -11   4   1        0.53        3.32      2.45 o
 -10   4   1        2.69        2.96      1.58 o
  -9   4   1        1.71        2.44      2.34 o
  -8   4   1       47.64       55.29      2.22 o
  -7   4   1        0.08       -0.81      1.86 o
  -6   4   1        9.64        7.88      1.20 o
  -5   4   1       15.02       14.23      1.24 o
  -4   4   1        5.78        6.14      1.10 o
  -3   4   1       49.04       51.84      1.56 o
  -2   4   1      144.92      166.60      3.99 o
  -1   4   1       68.39       78.86      2.26 o
   0   4   1      182.26      183.68      6.56 o
   1   4   1       31.46       33.06      1.34 o
   2   4   1        0.85       -1.18      1.54 o
   3   4   1       10.33       10.89      1.13 o
   4   4   1        0.88        1.24      1.55 o
   5   4   1        2.46        5.75      1.15 o
   6   4   1        0.72        1.45      1.87 o
   7   4   1        6.15        4.34      1.27 o
   8   4   1        0.01        1.04      2.13 o
   9   4   1       46.47       42.57      2.29 o
  10   4   1        6.50        1.86      2.92 o
  11   4   1        0.25       -0.16      2.48 o
  -9   5   1        0.91        2.25      2.18 o
  -8   5   1        6.40        3.92      2.52 o
  -7   5   1        0.70       -0.12      2.11 o
  -6   5   1        3.14        3.93      1.41 o
  -5   5   1        0.27       -1.49      1.89 o
  -4   5   1        2.87        3.55      1.15 o
  -3   5   1        9.66        7.08      1.16 o
  -2   5   1        4.34        1.22      2.03 o
  -1   5   1        7.09        3.14      2.31 o
   0   5   1      114.24       96.77      4.20 o
   1   5   1       65.69       74.95      2.24 o
   2   5   1       53.50       51.66      1.81 o
   3   5   1        1.27        2.06      2.03 o
   4   5   1      120.29      115.80      3.71 o
   5   5   1       20.38       20.70      1.63 o
   6   5   1       39.03       36.05      2.10 o
   7   5   1        0.56        1.25      2.19 o
   8   5   1        1.47       -0.94      2.47 o
   9   5   1        5.55        5.73      1.75 o
  -7   6   1        7.20        5.38      1.70 o
  -6   6   1        1.78        3.01      2.29 o
  -5   6   1       20.69       22.71      2.00 o
  -4   6   1        0.63       -0.87      2.36 o
  -3   6   1       40.85       40.35      2.13 o
  -2   6   1        6.26        7.85      1.56 o
  -1   6   1       46.07       46.85      2.18 o
   0   6   1       16.60       13.67      1.19 o
   1   6   1        0.86        3.51      2.14 o
   2   6   1        1.36        2.37      2.27 o
   3   6   1        7.50        6.73      1.48 o
   4   6   1        1.05        0.13      2.45 o
   5   6   1       22.99       22.69      1.92 o
   6   6   1        0.22       -1.12      2.44 o
   7   6   1        3.46        2.81      2.61 o
  -3   7   1        0.82        1.77      2.40 o
  -2   7   1        0.06        2.89      2.19 o
  -1   7   1        0.33       -0.14      2.23 o
   0   7   1        0.10        0.30      1.54 o
   1   7   1        2.24        2.02      2.35 o
   2   7   1        0.28       -2.53      2.53 o
   3   7   1        7.08        7.91      1.75 o
 -12   0   2        7.04        7.32      1.43 o
 -10   0   2        0.72        2.41      2.01 o
  -8   0   2      152.48      153.88      3.89 o
  -6   0   2        0.60        1.57      1.27 o
  -4   0   2     5861.10     5958.45     14.69 o
  -2   0   2      727.72      683.63      3.79 o
   0   0   2      712.05      811.62      3.16 o
   2   0   2      473.17      478.80      3.65 o
   4   0   2       61.38       81.64      2.23 o
   6   0   2     1061.81     1121.36      8.67 o
   8   0   2      235.22      242.12      5.06 o
  10   0   2       37.74       30.74      1.74 o
  12   0   2        0.00       -2.52      2.52 o
 -13   1   2        0.26       -1.76      1.76 o
 -12   1   2        2.63        4.15      1.62 o
 -11   1   2        0.22       -1.45      1.45 o
 -10   1   2        0.00       -1.41      1.41 o
  -9   1   2        7.84        5.88      1.58 o
  -8   1   2        9.27        7.35      2.49 o
  -7   1   2       20.37       26.38      2.12 o
  -6   1   2     1087.26     1131.11     33.39 o
  -5   1   2      858.18      850.85      4.66 o
  -4   1   2     1569.27     1666.49     23.84 o
  -3   1   2      170.78      189.87      5.52 o
  -2   1   2       40.30       40.38      0.87 o
  -1   1   2     4422.47     3987.31    166.49 o
   0   1   2     6524.37     6614.60     62.86 o
   1   1   2      526.97      570.38      3.61 o
   2   1   2        0.23        2.63      1.27 o
   3   1   2       50.26       70.34      1.78 o
   4   1   2       11.62       10.98      1.73 o
   5   1   2        6.06        4.94      0.94 o
   6   1   2      116.16      131.49      6.98 o
   7   1   2       60.97       66.82      2.47 o
   8   1   2       22.95       25.43      1.01 o
   9   1   2       82.81       80.37      2.26 o
  10   1   2        0.61       -0.77      2.74 o
  11   1   2        0.01       -0.09      2.12 o
  12   1   2        5.33        6.61      1.30 o
 -13   2   2        1.83        1.08      2.85 o
 -12   2   2        0.17        1.52      2.35 o
 -11   2   2        1.24       -0.12      2.21 o
 -10   2   2        0.37       -0.11      2.10 o
  -9   2   2       87.70       81.28      2.33 o
  -8   2   2      100.64      100.72      3.08 o
  -7   2   2      116.89      120.61      3.52 o
  -6   2   2        0.03        0.57      1.34 o
  -5   2   2      519.14       -0.30      0.30 o
  -4   2   2      361.61      336.77      4.36 o
  -3   2   2      145.94      136.51      2.76 o
  -2   2   2      417.34      450.27      4.41 o
  -1   2   2      110.85      100.68      2.30 o
   0   2   2     1183.59     1174.60     14.97 o
   1   2   2        5.07        4.55      0.77 o
   2   2   2       85.90      112.88      2.52 o
   3   2   2       51.79       51.40      1.48 o
   4   2   2        0.33        2.01      1.27 o
   5   2   2        0.65        0.12      0.31 o
   6   2   2       84.55       77.85      2.28 o
   7   2   2       17.06       20.99      1.34 o
   8   2   2       63.22       71.43      2.07 o
   9   2   2      196.93      201.57      5.39 o
  10   2   2        0.98       -1.57      2.47 o
  11   2   2        0.00        0.94      2.40 o
  12   2   2       11.89       13.33      1.95 o
 -12   3   2        0.10       -2.60      2.60 o
 -11   3   2        1.45        1.26      1.50 o
 -10   3   2       25.89       20.50      1.93 o
  -9   3   2       75.85       69.10      2.19 o
  -8   3   2        4.78        0.29      2.34 o
  -7   3   2        0.41        2.30      1.67 o
  -6   3   2      105.73      128.16      3.63 o
  -5   3   2       10.18       16.15      1.13 o
  -4   3   2      133.93      130.74      3.32 o
  -3   3   2      504.73      586.33      6.28 o
  -2   3   2       26.73       24.97      1.07 o
  -1   3   2       23.83       28.66      1.06 o
   0   3   2      651.75      690.25      6.09 o
   1   3   2      298.51      360.06      4.81 o
   2   3   2      295.95      368.73      5.01 o
   3   3   2      474.80      511.50      6.09 o
   4   3   2      288.47      255.32      4.71 o
   5   3   2       68.10       67.50      1.99 o
   6   3   2        0.02        1.67      1.64 o
   7   3   2        2.58        0.74      1.92 o
   8   3   2       86.65       81.60      2.50 o
   9   3   2       38.97       34.38      2.08 o
  10   3   2        1.75        0.23      1.62 o
  11   3   2        0.12        0.44      2.46 o
 -11   4   2        1.58        2.84      2.40 o
 -10   4   2        0.03       -2.18      2.28 o
  -9   4   2       13.08       13.45      1.65 o
  -8   4   2        5.97        7.96      1.33 o
  -7   4   2        7.61        8.63      1.29 o
  -6   4   2       17.64       16.19      1.34 o
  -5   4   2       25.97       35.85      1.52 o
  -4   4   2       56.62       63.26      1.87 o
  -3   4   2       39.78       43.67      1.51 o
  -2   4   2       54.79       61.41      2.01 o
  -1   4   2      107.93      111.14      2.91 o
   0   4   2       76.65       78.20      1.77 o
   1   4   2       87.74       73.46      2.04 o
   2   4   2        2.31        1.59      1.51 o
   3   4   2       20.31       21.06      1.28 o
   4   4   2       46.58       46.96      1.68 o
   5   4   2       38.36       35.94      1.64 o
   6   4   2       32.49       30.35      1.68 o
   7   4   2       66.36       72.46      2.30 o
   8   4   2        7.92        2.61      2.61 o
   9   4   2        3.01        4.90      1.50 o
  10   4   2        1.29        0.00      2.69 o
 -10   5   2        0.00        1.72      2.39 o
  -9   5   2        0.10        0.42      2.46 o
  -8   5   2       12.08        7.91      1.78 o
  -7   5   2       35.15       36.05      2.03 o
  -6   5   2        0.70       -0.90      1.99 o
  -5   5   2        0.08       -0.74      1.98 o
  -4   5   2        4.57        3.14      1.18 o
  -3   5   2        0.97        2.90      1.71 o
  -2   5   2       55.93       63.01      1.97 o
  -1   5   2       16.69       16.25      1.43 o
   0   5   2       45.16       53.63      1.32 o
   1   5   2      349.31      349.20      6.51 o
   2   5   2        0.45        0.19      2.01 o
   3   5   2       30.61       34.79      1.66 o
   4   5   2        0.11        2.10      1.88 o
   5   5   2        1.71        2.78      2.28 o
   6   5   2        3.61        2.26      2.06 o
   7   5   2        0.82        1.27      2.29 o
   8   5   2        5.01        1.65      2.46 o
   9   5   2        4.23        8.55      1.73 o
  -7   6   2        0.53        3.16      2.46 o
  -6   6   2       51.43       52.18      2.52 o
  -5   6   2        2.99        3.24      2.34 o
  -4   6   2        0.08       -0.25      2.34 o
  -3   6   2        1.01        2.17      2.27 o
  -2   6   2       12.80       16.29      1.75 o
  -1   6   2       20.08       23.84      1.76 o
   0   6   2       11.03        7.98      2.01 o
   1   6   2       20.05       20.80      1.84 o
   2   6   2       37.30       32.88      2.07 o
   3   6   2        0.48       -0.12      2.38 o
   4   6   2        6.87       10.48      1.65 o
   5   6   2        7.73       11.03      1.78 o
   6   6   2        2.39        4.21      1.63 o
   7   6   2        9.98        8.97      1.93 o
  -3   7   2        0.03        0.15      2.27 o
  -2   7   2        0.19        1.45      2.21 o
  -1   7   2        0.20       -0.58      2.42 o
   0   7   2        5.12        4.22      1.15 o
   1   7   2        0.72       -1.61      2.32 o
   2   7   2        0.03       -0.74      2.29 o
 -13   0   3        0.05        1.01      2.17 o
 -11   0   3       47.45       38.53      1.92 o
  -9   0   3       21.07       21.94      1.34 o
  -7   0   3       26.85       19.82      1.10 o
  -5   0   3       16.47        7.69      0.85 o
  -3   0   3     5215.98     5047.39     12.44 o
  -1   0   3     3908.40     3955.84      9.07 o
   1   0   3     9188.02     9583.22     15.51 o
   3   0   3        1.73        2.25      1.15 o
   5   0   3      161.54      179.50      3.50 o
   7   0   3      259.26      282.94      5.17 o
   9   0   3        0.16       -0.29      1.83 o
  11   0   3        4.46        1.45      2.43 o
 -13   1   3        3.86        5.81      2.66 o
 -12   1   3       12.05       10.47      1.14 o
 -11   1   3        0.48       -0.41      1.48 o
 -10   1   3        0.62        0.42      1.39 o
  -9   1   3        5.56        8.25      0.84 o
  -8   1   3        5.23        2.03      1.17 o
  -7   1   3      555.23      525.16      9.91 o
  -6   1   3      117.69      100.77      8.79 o
  -5   1   3      546.39      576.62      3.92 o
  -4   1   3       83.52       85.50      2.03 o
  -3   1   3      616.43      629.85      8.95 o
  -2   1   3      333.31      342.72      2.39 o
  -1   1   3      142.50      159.55      1.63 o
   0   1   3      769.64      876.55     10.23 o
   1   1   3     3486.49     3744.32     72.51 o
   2   1   3      380.90      307.36      7.12 o
   3   1   3       93.74       90.37      1.97 o
   4   1   3      463.18      560.86      3.95 o
   5   1   3       49.14       64.42      2.67 o
   6   1   3      690.62      705.23      5.22 o
   7   1   3       71.75       73.54      4.38 o
   8   1   3        6.44        8.53      1.16 o
   9   1   3        6.66        6.42      0.95 o
  10   1   3       54.95       58.91      3.59 o
  11   1   3        2.11        5.22      1.53 o
  12   1   3        0.22        0.52      1.79 o
 -13   2   3        0.48       -0.46      2.40 o
 -12   2   3        2.95        4.77      1.58 o
 -11   2   3        3.29        3.54      2.28 o
 -10   2   3        1.73        3.06      1.92 o
  -9   2   3        5.45        3.07      2.07 o
  -8   2   3       42.81       49.19      1.73 o
  -7   2   3       85.05       88.58      2.62 o
  -6   2   3       45.85       59.10      1.73 o
  -5   2   3      195.98       -0.11      0.33 o
  -4   2   3      650.13      702.02      6.31 o
  -3   2   3      502.94      522.66      5.14 o
  -2   2   3        2.97        6.99      0.78 o
  -1   2   3       11.03       14.51      0.86 o
   0   2   3       12.16       11.70      1.00 o
   1   2   3       12.23       14.51      0.92 o
   2   2   3        8.10       12.07      0.87 o
   3   2   3        3.94        9.16      0.87 o
   4   2   3      414.57      452.19      5.61 o
   6   2   3       95.21      100.76      2.85 o
   7   2   3       13.96       15.15      1.26 o
   8   2   3       27.64       25.25      1.58 o
   9   2   3        5.80        5.47      1.50 o
  10   2   3        1.28       -0.38      2.59 o
  11   2   3        6.81        7.47      1.66 o
  12   2   3        2.37        1.72      2.93 o
 -12   3   3        1.38        4.00      2.34 o
 -11   3   3        4.43        5.99      1.52 o
 -10   3   3       13.75       11.67      1.70 o
  -9   3   3       88.54       94.60      2.85 o
  -8   3   3      290.48      287.13      6.10 o
  -7   3   3       91.26       93.64      2.71 o
  -6   3   3        3.29        3.56      1.04 o
  -5   3   3       66.95       57.92      1.80 o
  -4   3   3        4.76        4.33      0.86 o
  -3   3   3      502.15      539.68      6.09 o
  -2   3   3      981.62     1110.12      8.40 o
  -1   3   3      291.48      326.76      4.61 o
   0   3   3        0.36        1.35      0.66 o
   1   3   3      304.02      297.71      4.53 o
   2   3   3        8.95        8.03      0.94 o
   3   3   3        0.99       -1.11      1.47 o
   4   3   3       65.13       69.00      2.16 o
   5   3   3       16.87       18.13      1.29 o
   6   3   3       16.87       16.07      1.27 o
   7   3   3        2.30       -0.19      2.02 o
   8   3   3       82.61       86.98      2.65 o
   9   3   3        0.42        0.12      2.23 o
  10   3   3       38.64       37.44      2.33 o
  11   3   3       12.61       13.40      1.95 o
 -11   4   3        0.30        1.34      2.35 o
 -10   4   3        8.97        8.22      1.72 o
  -9   4   3        8.78       10.11      1.49 o
  -8   4   3       37.01       42.17      1.89 o
  -7   4   3        2.94        0.91      2.08 o
  -6   4   3       45.53       47.16      1.73 o
  -5   4   3        4.44        2.52      1.06 o
  -4   4   3        0.40        0.73      1.63 o
  -3   4   3       54.03       61.14      1.86 o
  -2   4   3        0.23        2.59      0.96 o
  -1   4   3      121.29      131.17      3.64 o
   0   4   3      433.88      399.65     12.17 o
   1   4   3       78.61       70.87      2.24 o
   2   4   3       78.48       80.51      2.38 o
   3   4   3        3.30        0.91      1.84 o
   4   4   3        4.70        6.05      1.18 o
   5   4   3       11.03       10.06      1.29 o
   6   4   3       91.39       88.94      2.71 o
   7   4   3       11.88       10.23      1.66 o
   8   4   3       23.22       23.90      1.95 o
   9   4   3        6.05        9.48      1.64 o
  10   4   3        4.66        3.94      2.86 o
 -10   5   3        9.29       10.07      1.87 o
  -9   5   3        5.17        6.52      1.59 o
  -8   5   3        3.65        5.85      1.58 o
  -7   5   3       15.86       14.64      1.66 o
  -6   5   3       23.83       28.28      1.77 o
  -5   5   3        0.51        1.17      1.81 o
  -4   5   3        0.65       -1.94      1.94 o
  -3   5   3        9.98       11.25      1.34 o
  -2   5   3        6.05        5.73      1.16 o
  -1   5   3        0.97        2.28      1.19 o
   0   5   3        1.36       -0.15      1.51 o
   1   5   3       23.05       17.75      1.49 o
   2   5   3        0.11        3.37      1.85 o
   3   5   3       46.00       46.44      1.94 o
   4   5   3       54.93       49.75      2.00 o
   5   5   3        0.83        2.06      2.35 o
   6   5   3        2.63        1.84      2.24 o
   7   5   3        1.49        2.49      2.41 o
   8   5   3        0.03        1.28      2.40 o
  -7   6   3        1.64        3.31      2.54 o
  -6   6   3        1.61        3.63      1.51 o
  -5   6   3        0.08        3.52      2.06 o
  -4   6   3        6.86        4.15      2.45 o
  -3   6   3        3.68        3.65      2.07 o
  -2   6   3        7.95        3.94      2.54 o
  -1   6   3        1.27        3.33      2.13 o
   0   6   3       16.96       11.82      1.35 o
   1   6   3       17.21       13.95      1.70 o
   2   6   3       34.66       39.14      2.04 o
   3   6   3       45.26       49.61      2.24 o
   4   6   3       16.37       23.03      1.80 o
   5   6   3        9.55        7.50      1.73 o
   6   6   3       12.91       17.36      1.96 o
  -3   7   3        0.01       -1.04      2.36 o
  -2   7   3        0.67        1.47      2.46 o
  -1   7   3        7.23        8.85      1.78 o
   0   7   3        0.64        1.37      2.20 o
   1   7   3        5.39        3.26      2.66 o
   2   7   3        8.92        9.05      1.76 o
 -12   0   4        0.32        0.13      2.08 o
 -10   0   4       44.40       53.88      1.93 o
  -8   0   4        1.95        0.82      1.58 o
  -6   0   4     2043.15     2239.32     11.60 o
  -4   0   4        8.42        8.00      0.80 o
  -2   0   4     1884.04     1883.49      7.58 o
   0   0   4    12198.46    11423.69    154.75 o
   2   0   4     1460.51     1779.29      8.33 o
   4   0   4      396.92      472.74      5.23 o
   6   0   4      271.74      302.48      5.04 o
   8   0   4       30.67       36.66      1.58 o
  10   0   4       30.05       27.08      1.94 o
  12   0   4        2.54        3.22      2.53 o
 -13   1   4        0.70       -0.38      1.65 o
 -12   1   4        8.95        9.71      1.25 o
 -11   1   4        0.40       -0.06      1.50 o
 -10   1   4       28.33       30.46      1.16 o
  -9   1   4       19.41       16.06      2.95 o
  -8   1   4        9.76       10.00      0.91 o
  -7   1   4        0.30        1.13      1.02 o
  -6   1   4      907.53      885.48      6.80 o
  -5   1   4      204.43      203.51      9.26 o
  -4   1   4        2.37        2.80      2.03 o
  -3   1   4      492.38      518.68      3.29 o
  -2   1   4     1848.49     1847.16     17.87 o
  -1   1   4      358.19      314.84      7.47 o
   0   1   4       28.18       34.70      0.76 o
   1   1   4     3998.34     4430.29    108.42 o
   2   1   4      457.43      516.29      9.51 o
   3   1   4      850.43      943.93     17.60 o
   4   1   4       75.44       77.45      1.51 o
   5   1   4        7.39       11.67      0.68 o
   6   1   4       79.84      106.64      5.91 o
   7   1   4       45.48       47.88      3.15 o
   8   1   4       48.34       52.50      1.30 o
   9   1   4       12.72       10.53      1.03 o
  10   1   4        0.47        1.47      2.82 o
  11   1   4        5.10        7.55      1.24 o
  12   1   4        0.75       -1.86      1.91 o
 -13   2   4        0.53       -0.61      2.42 o
 -12   2   4        0.00       -2.54      2.54 o
 -11   2   4        4.95        3.42      2.38 o
 -10   2   4        9.15        9.52      1.37 o
  -9   2   4        5.24        2.34      2.04 o
  -8   2   4      343.99      347.59      6.13 o
  -7   2   4       26.12       30.16      1.41 o
  -6   2   4       42.30       35.08      1.32 o
  -5   2   4      338.69       -0.12      0.27 o
  -4   2   4      130.88      135.10      3.05 o
  -3   2   4      342.29      388.82      4.61 o
  -2   2   4       63.65       80.51      2.27 o
  -1   2   4        4.59        3.83      0.75 o
   0   2   4        6.37       10.32      0.69 o
   1   2   4      336.20      382.77      4.54 o
   2   2   4      473.39      506.81      5.42 o
   3   2   4       13.08       15.34      1.01 o
   4   2   4        4.63        4.69      0.92 o
   6   2   4       80.39       81.43      2.45 o
   7   2   4       16.44       18.29      1.39 o
   8   2   4       15.16       18.76      1.53 o
   9   2   4       53.21       60.52      2.38 o
  10   2   4        0.59        3.79      2.46 o
  11   2   4        0.67       -2.18      2.65 o
 -12   3   4       14.28       15.03      1.89 o
 -11   3   4        4.27        4.74      1.51 o
 -10   3   4       43.62       45.94      2.26 o
  -9   3   4       30.87       27.86      1.80 o
  -8   3   4       78.24       77.92      2.36 o
  -7   3   4      242.68      232.40      5.18 o
  -6   3   4       24.47       28.69      1.34 o
  -5   3   4       64.70       69.60      2.12 o
  -4   3   4      299.36      290.20      4.83 o
  -3   3   4       85.37       88.77      2.41 o
  -2   3   4      196.61      214.24      4.02 o
  -1   3   4       12.33       13.65      0.93 o
   0   3   4        0.51       -0.55      0.89 o
   1   3   4      229.34      249.16      4.36 o
   2   3   4        7.57        5.90      0.92 o
   3   3   4       30.60       29.22      1.29 o
   4   3   4       38.96       32.27      1.44 o
   5   3   4       12.79       17.89      1.26 o
   6   3   4        8.26       10.57      1.31 o
   7   3   4      118.35      136.60      3.96 o
   8   3   4       67.33       72.61      2.46 o
   9   3   4       19.95       24.42      1.96 o
  10   3   4       10.12        9.29      1.91 o
  11   3   4        2.83        0.31      3.04 o
 -11   4   4       26.12       29.02      2.18 o
 -10   4   4        0.35        0.96      2.14 o
  -9   4   4        7.24        0.72      2.31 o
  -8   4   4        2.29        1.78      2.21 o
  -7   4   4       15.78       20.95      1.46 o
  -6   4   4        5.67        5.62      1.17 o
  -5   4   4        0.50        2.81      1.83 o
  -4   4   4      170.48      167.05      4.33 o
  -3   4   4        1.59       -1.11      1.58 o
  -2   4   4      112.30      121.60      3.63 o
  -1   4   4       13.84       14.41      1.16 o
   0   4   4       23.31       18.88      0.93 o
   1   4   4        9.73        9.93      1.14 o
   2   4   4        0.50        1.48      1.60 o
   3   4   4      102.74      116.98      3.37 o
   4   4   4       11.05       15.35      1.32 o
   5   4   4        6.24        6.05      1.24 o
   6   4   4        3.98        6.77      1.24 o
   7   4   4        2.87        1.75      2.33 o
   8   4   4        2.65        2.81      2.11 o
   9   4   4        4.14       -0.84      2.64 o
  10   4   4        8.89        8.41      1.91 o
 -10   5   4        9.60       13.96      1.98 o
  -9   5   4        2.17        4.38      1.61 o
  -8   5   4        0.03        0.00      2.28 o
  -7   5   4        0.22        3.28      2.01 o
  -6   5   4       17.33       22.99      1.77 o
  -5   5   4        2.61        4.43      1.19 o
  -4   5   4        1.67        3.01      1.98 o
  -3   5   4       23.05       22.79      1.49 o
  -2   5   4        0.02       -0.79      2.11 o
  -1   5   4      163.31      166.97      4.91 o
   0   5   4       55.80       53.77      4.01 o
   1   5   4      215.68      226.18      5.54 o
   2   5   4       38.39       49.29      1.92 o
   3   5   4       62.16       62.14      2.09 o
   4   5   4        8.87        4.48      2.33 o
   5   5   4       22.15       24.10      1.87 o
   6   5   4        0.01        0.63      2.21 o
   7   5   4        4.64        7.22      1.63 o
   8   5   4        1.92        1.03      2.54 o
  -7   6   4        0.37       -1.16      2.47 o
  -6   6   4        0.24       -1.10      2.47 o
  -5   6   4       12.58       16.11      1.73 o
  -4   6   4        5.90        3.44      2.45 o
  -3   6   4       13.35       13.21      1.72 o
  -2   6   4        5.82        4.22      1.50 o
  -1   6   4        4.73        6.82      1.56 o
   0   6   4       87.03       91.81      1.96 o
   1   6   4       63.63       62.77      2.52 o
   2   6   4        1.05        2.53      2.28 o
   3   6   4       10.07        2.34      2.58 o
   4   6   4        1.37       -2.48      2.48 o
   5   6   4        1.59       -2.41      2.46 o
   6   6   4        0.45        1.05      2.55 o
  -2   7   4        0.00        1.49      2.21 o
  -1   7   4        4.77        4.77      2.48 o
   0   7   4        0.25        0.73      1.77 o
   1   7   4        0.57        0.91      2.42 o
 -13   0   5       17.84       16.20      1.88 o
 -11   0   5        8.02        7.02      1.34 o
  -9   0   5       18.88       19.06      1.29 o
  -7   0   5        0.10       -0.13      1.39 o
  -5   0   5      782.64      738.87      6.41 o
  -3   0   5      127.82      107.35      2.38 o
  -1   0   5      200.28      221.82      3.00 o
   1   0   5      433.23      545.12      4.83 o
   3   0   5      511.22      580.09      5.69 o
   5   0   5      588.84      720.59      7.39 o
   7   0   5        0.07       -1.80      1.80 o
   9   0   5        5.56       11.75      1.39 o
  11   0   5        5.73        8.77      1.71 o
 -13   1   5        0.01        0.91      1.59 o
 -12   1   5        3.79        5.34      1.35 o
 -11   1   5        7.71        4.35      2.21 o
 -10   1   5        4.30        3.19      1.37 o
  -9   1   5      165.64      154.26      3.05 o
  -8   1   5        5.85        7.13      0.76 o
  -7   1   5      105.55      126.83      2.45 o
  -6   1   5       23.38       31.03      1.95 o
  -5   1   5      192.78      170.97      4.21 o
  -4   1   5      736.88      732.01      4.39 o
  -3   1   5       11.19       14.85      0.63 o
  -2   1   5     1262.03     1366.98      5.33 o
  -1   1   5      234.42      271.85      2.44 o
   0   1   5      150.73      181.99      2.49 o
   1   1   5      950.32     1119.67     23.65 o
   2   1   5     1306.90     1523.00     52.17 o
   3   1   5       59.50       83.91      5.09 o
   4   1   5       18.23       17.60      1.35 o
   5   1   5      132.07      155.57      2.59 o
   6   1   5       14.14       14.04      0.85 o
   7   1   5       33.00       41.53      1.16 o
   8   1   5        1.74        3.41      1.36 o
   9   1   5       14.40       11.46      1.17 o
  10   1   5       20.68       16.49      1.27 o
  11   1   5        0.95        2.33      1.69 o
 -13   2   5        0.01       -1.67      2.39 o
 -12   2   5       14.28      145.05      4.36 o
 -11   2   5       15.47       13.00      1.77 o
 -10   2   5        5.15        5.92      1.35 o
  -9   2   5      150.02      139.16      3.85 o
  -8   2   5      690.72      679.30      8.43 o
  -7   2   5        6.26        5.61      1.11 o
  -6   2   5        8.25       11.12      1.00 o
  -5   2   5        0.24       -0.36      0.40 o
  -4   2   5      189.38      208.34      3.77 o
  -3   2   5       77.53       74.11      2.04 o
  -2   2   5      484.16      522.53      5.40 o
  -1   2   5      116.32      139.46      2.95 o
   0   2   5        0.75        0.86      0.90 o
   1   2   5     1099.51     1204.55      8.34 o
   2   2   5        0.35        0.00      1.29 o
   3   2   5       29.85       39.40      1.27 o
   4   2   5       82.45       87.64      2.57 o
   5   2   5       13.30        0.30      0.40 o
   6   2   5       94.56      100.64      3.09 o
   7   2   5       35.69       33.55      1.61 o
   8   2   5       55.42       67.84      2.16 o
   9   2   5       51.61       60.38      2.40 o
  10   2   5        0.84        3.29      2.35 o
  11   2   5        4.78       10.58      1.84 o
 -12   3   5        1.95        1.63      2.44 o
 -11   3   5       18.49       19.23      1.87 o
 -10   3   5        9.05        6.57      1.64 o
  -9   3   5        7.77        7.35      1.41 o
  -8   3   5       16.82       21.41      1.59 o
  -7   3   5       21.99       21.93      1.45 o
  -6   3   5       43.91       35.69      1.45 o
  -5   3   5        0.48       -1.58      1.58 o
  -4   3   5        1.33        2.01      1.62 o
  -3   3   5        9.55        7.81      0.99 o
  -2   3   5       54.75       57.98      1.83 o
  -1   3   5       86.89       77.15      2.25 o
   0   3   5       44.61       44.70      0.95 o
   1   3   5        4.41        3.29      0.87 o
   2   3   5       23.03       28.14      1.28 o
   3   3   5       33.66       51.00      1.58 o
   4   3   5       24.68       27.71      1.40 o
   5   3   5      164.23      167.29      4.50 o
   6   3   5      127.80      118.09      3.52 o
   7   3   5       23.14       29.36      1.78 o
   8   3   5        1.42        0.24      2.27 o
   9   3   5        3.45        3.98      1.56 o
  10   3   5        1.64        0.44      2.47 o
 -11   4   5        3.14        4.22      1.66 o
 -10   4   5        2.67        3.47      1.58 o
  -9   4   5        1.87        2.61      1.44 o
  -8   4   5       51.32       57.54      2.35 o
  -7   4   5       59.51       65.21      2.09 o
  -6   4   5       16.17       19.30      1.46 o
  -5   4   5      113.28      115.67      3.46 o
  -4   4   5       22.77       17.29      1.31 o
  -3   4   5        7.69        5.27      1.10 o
  -2   4   5      257.12      261.36      5.15 o
  -1   4   5       89.36       94.86      2.61 o
   0   4   5       55.55       43.19      2.13 o
   1   4   5       17.57       17.42      1.34 o
   2   4   5       21.31       18.25      1.32 o
   3   4   5       32.02       32.06      1.61 o
   4   4   5       25.18       25.68      1.55 o
   5   4   5       82.52       81.01      2.46 o
   6   4   5       14.06       16.69      1.72 o
   7   4   5       58.69       55.55      2.37 o
   8   4   5        3.34        3.86      2.71 o
   9   4   5       12.49       13.46      1.89 o
 -10   5   5        2.67        2.83      2.61 o
  -9   5   5        2.49        3.96      2.54 o
  -8   5   5        6.04        8.15      1.46 o
  -7   5   5       20.12       19.25      1.89 o
  -6   5   5        4.14        2.22      2.30 o
  -5   5   5        4.83        7.88      1.41 o
  -4   5   5       32.45       33.42      1.73 o
  -3   5   5       20.64       24.75      1.56 o
  -2   5   5      125.69      130.89      3.78 o
  -1   5   5      215.45      234.74      5.59 o
   0   5   5      462.63      427.94      5.30 o
   1   5   5        4.42        6.72      1.39 o
   2   5   5       40.59       39.03      1.84 o
   3   5   5        0.93       -2.28      2.28 o
   4   5   5        7.24        3.73      2.29 o
   5   5   5       11.62       13.76      1.65 o
   6   5   5        6.81        9.55      1.64 o
   7   5   5        7.11        7.13      1.68 o
  -7   6   5        6.09        3.08      2.75 o
  -6   6   5        8.28        9.84      1.78 o
  -5   6   5        0.92        0.80      2.37 o
  -4   6   5        4.35        3.76      2.35 o
  -3   6   5        1.71        2.91      2.21 o
  -2   6   5        6.40        4.24      2.53 o
  -1   6   5        7.02        6.31      1.54 o
   0   6   5        0.54        0.58      1.53 o
   1   6   5        0.92        1.15      2.26 o
   2   6   5       15.17       16.59      1.79 o
   3   6   5       13.71       18.67      1.76 o
   4   6   5        0.07       -2.30      2.30 o
   5   6   5        0.13        0.88      2.56 o
 -12   0   6        1.87        1.17      2.45 o
 -10   0   6       22.48       19.91      1.52 o
  -8   0   6       20.92       20.81      1.31 o
  -6   0   6       15.26       19.65      1.07 o
  -4   0   6      275.88      275.69      3.93 o
  -2   0   6        1.63        0.75      1.21 o
   0   0   6     1200.72     1289.35     22.25 o
   2   0   6      601.90      747.19      6.48 o
   4   0   6        8.43        9.71      0.97 o
   6   0   6       13.99       16.68      1.21 o
   8   0   6        5.45        7.28      1.32 o
  10   0   6        2.14        2.72      1.53 o
 -13   1   6        0.20       -0.42      1.74 o
 -12   1   6        1.32        2.06      1.65 o
 -11   1   6       15.72       13.41      1.19 o
 -10   1   6       19.46       23.08      1.68 o
  -9   1   6       13.14       11.00      2.17 o
  -8   1   6       21.11       19.62      0.90 o
  -7   1   6      268.61      256.39      3.36 o
  -6   1   6       54.63       48.23      1.57 o
  -5   1   6       31.68       33.11      2.46 o
  -4   1   6       17.62       13.54      0.88 o
  -3   1   6     1330.02     1377.65     32.82 o
  -2   1   6      116.32      140.73      2.00 o
  -1   1   6     1511.54     1623.87     33.29 o
   0   1   6     1241.45     1344.27     10.31 o
   1   1   6        1.46        1.31      0.93 o
   2   1   6        5.46        8.75      0.70 o
   3   1   6       78.15       94.70      3.00 o
   4   1   6        0.32        0.50      0.74 o
   5   1   6        1.63        4.50      0.69 o
   6   1   6        1.54        1.57      0.84 o
   7   1   6       49.97       50.43      4.92 o
   8   1   6       16.04       12.47      1.08 o
   9   1   6        6.21        9.06      1.07 o
  10   1   6        1.56        1.10      1.81 o
  11   1   6        2.80       -0.42      1.89 o
 -13   2   6        1.00        0.77      2.59 o
 -12   2   6        0.41       -2.49      2.49 o
 -11   2   6       31.47       29.74      1.96 o
 -10   2   6       37.63       32.10      1.85 o
  -9   2   6        1.94        2.52      2.04 o
  -8   2   6       44.40       47.95      1.82 o
  -7   2   6        2.62        2.97      0.96 o
  -6   2   6        2.06        1.64      1.56 o
  -5   2   6        5.03        0.39      0.36 o
  -4   2   6        1.93        2.17      1.34 o
  -3   2   6       11.68       13.81      0.94 o
  -2   2   6      607.43      587.90      6.05 o
  -1   2   6       12.79        9.18      0.88 o
   0   2   6      193.79      215.69     11.17 o
   1   2   6      613.42      674.86      6.71 o
   2   2   6        8.14        9.54      0.95 o
   3   2   6       75.68       87.32      2.59 o
   4   2   6        0.26        2.05      1.02 o
   5   2   6       24.52       -0.41      0.41 o
   6   2   6       16.82       16.87      1.47 o
   7   2   6       10.38        9.54      1.41 o
   8   2   6       10.10       12.43      1.65 o
   9   2   6        0.25       -0.62      2.35 o
  10   2   6       17.38       19.19      2.06 o
 -12   3   6        0.56       -0.15      2.46 o
 -11   3   6        5.04        2.30      2.65 o
 -10   3   6       17.62       18.27      1.73 o
  -9   3   6       84.39       91.54      2.85 o
  -8   3   6        1.89        0.90      2.11 o
  -7   3   6       64.26       60.69      1.94 o
  -6   3   6        0.01        0.50      1.67 o
  -5   3   6       12.45       15.66      1.15 o
  -4   3   6       20.98       19.51      1.14 o
  -3   3   6      204.97      229.59      4.45 o
  -2   3   6      123.94      127.31      3.36 o
  -1   3   6       19.74       23.14      1.20 o
   0   3   6        5.95        8.24      1.19 o
   1   3   6        3.41        4.69      1.03 o
   2   3   6      120.81      143.15      3.80 o
   3   3   6      254.93      270.15      5.31 o
   4   3   6       12.05       22.12      1.41 o
   5   3   6        4.05        2.98      1.24 o
   6   3   6        0.66        2.17      2.05 o
   7   3   6        0.04       -1.58      2.21 o
   8   3   6        2.58        3.49      2.42 o
   9   3   6       20.74       21.69      2.14 o
  10   3   6       33.37       40.42      2.62 o
 -11   4   6        0.34        0.30      2.54 o
 -10   4   6        1.07        0.60      1.57 o
  -9   4   6        0.20       -0.50      2.16 o
  -8   4   6       29.69       31.22      1.93 o
  -7   4   6       58.41       63.78      2.07 o
  -6   4   6        1.18        2.00      1.94 o
  -5   4   6       75.42       73.73      2.23 o
  -4   4   6       66.35       75.81      2.18 o
  -3   4   6      219.81      207.38      4.89 o
  -2   4   6       17.12       23.70      1.34 o
  -1   4   6      183.30      175.83      4.46 o
   0   4   6       20.76       17.47      0.94 o
   1   4   6       29.50       28.32      1.55 o
   2   4   6      232.00      225.83      5.32 o
   3   4   6      108.69      116.17      3.65 o
   4   4   6       33.90       33.06      1.73 o
   5   4   6       49.26       37.81      1.80 o
   6   4   6        0.92        1.18      2.21 o
   7   4   6        1.83        2.58      1.57 o
   8   4   6        8.13        6.99      1.78 o
   9   4   6       12.36        9.77      2.10 o
  -9   5   6        0.16        3.29      2.35 o
  -8   5   6       11.59       15.03      1.80 o
  -7   5   6        3.76        1.64      2.43 o
  -6   5   6        9.87       10.19      1.56 o
  -5   5   6      125.07      123.09      3.59 o
  -4   5   6       45.99       39.20      1.91 o
  -3   5   6      107.16      114.08      3.64 o
  -2   5   6        3.79        1.90      2.06 o
  -1   5   6       14.95       17.00      1.62 o
   0   5   6        0.65        1.35      1.49 o
   1   5   6       55.08       50.50      2.04 o
   2   5   6        0.41        0.34      2.25 o
   3   5   6        0.18       -2.10      2.10 o
   4   5   6        5.17        0.12      2.39 o
   5   5   6        1.37       -1.94      2.37 o
   6   5   6        2.24        3.85      2.37 o
   7   5   6        2.01        1.32      2.45 o
  -7   6   6        3.83        5.07      2.65 o
  -6   6   6        4.70        5.99      1.62 o
  -5   6   6        0.63        1.51      2.35 o
  -4   6   6        0.00        0.67      2.03 o
  -3   6   6        0.01        0.26      2.00 o
  -2   6   6       10.02       10.02      1.65 o
  -1   6   6        1.13        0.77      2.23 o
   0   6   6        0.42       -1.23      1.65 o
   1   6   6       12.02       12.55      1.83 o
   2   6   6        6.99        1.62      2.73 o
   3   6   6        0.57        0.28      2.51 o
   4   6   6        0.00        0.58      2.18 o
 -13   0   7       13.40       17.35      1.92 o
 -11   0   7        1.35        0.83      2.06 o
  -9   0   7        0.52        2.27      1.70 o
  -7   0   7        2.13        5.99      0.98 o
  -5   0   7        0.47        0.41      1.35 o
  -3   0   7       33.78       43.59      1.34 o
  -1   0   7       14.44       15.28      0.90 o
   1   0   7     1072.42     1272.84      8.64 o
   3   0   7        4.65        4.88      0.89 o
   5   0   7       31.85       35.95      1.47 o
   7   0   7        3.48        4.74      1.29 o
   9   0   7       44.51       46.55      2.32 o
 -13   1   7        6.65        6.01      2.96 o
 -12   1   7        1.96        2.16      1.63 o
 -11   1   7        2.97        3.73      1.26 o
 -10   1   7        9.74        7.79      2.05 o
  -9   1   7      110.59      104.00      6.02 o
  -8   1   7       87.90       71.34      1.50 o
  -7   1   7        0.16        0.49      1.08 o
  -6   1   7      116.28      108.49      2.23 o
  -5   1   7      649.56      672.16     13.47 o
  -4   1   7      241.16      231.28      2.80 o
  -3   1   7        1.91        2.27      0.67 o
  -2   1   7      154.58      165.13      2.31 o
  -1   1   7       30.47       27.56      0.76 o
   0   1   7     1088.98     1186.64     13.93 o
   1   1   7     1446.88     1616.37     12.66 o
   2   1   7      374.84      405.30     21.79 o
   3   1   7       51.79       70.64      1.49 o
   4   1   7        0.01        0.64      1.09 o
   5   1   7        5.38        3.70      0.86 o
   6   1   7        5.23        3.03      1.40 o
   7   1   7       95.38       97.11      1.99 o
   8   1   7       16.11       15.61      1.23 o
   9   1   7        0.82        0.94      1.32 o
  10   1   7        2.40        7.22      2.08 o
 -13   2   7        7.32        4.18      2.90 o
 -12   2   7        9.60       12.38      1.75 o
 -11   2   7        4.29        6.95      1.53 o
 -10   2   7        2.67        3.57      2.21 o
  -9   2   7        8.67        8.17      1.35 o
  -8   2   7      141.76      156.84      4.54 o
  -7   2   7       23.86       22.53      1.36 o
  -6   2   7       13.36       16.93      1.13 o
  -5   2   7        1.80        0.35      0.41 o
  -4   2   7      358.79      358.64      5.26 o
  -3   2   7      103.65      117.83      3.16 o
  -2   2   7      321.62      356.91      5.07 o
  -1   2   7      214.90      224.74      4.03 o
   0   2   7       13.69       12.72      0.66 o
   1   2   7       18.25       23.94      1.15 o
   2   2   7       82.85       87.06      2.56 o
   3   2   7        2.06        1.93      1.00 o
   4   2   7      195.53      205.71      4.58 o
   6   2   7       12.06       12.59      1.37 o
   7   2   7      160.03      177.83      4.57 o
   8   2   7       39.21       41.62      2.29 o
   9   2   7        3.22        4.22      2.27 o
  10   2   7        4.61        4.10      1.81 o
 -12   3   7        5.80        3.64      2.93 o
 -11   3   7        3.47        3.72      2.12 o
 -10   3   7       11.24        8.22      1.63 o
  -9   3   7        5.04        7.13      1.50 o
  -8   3   7      168.50      176.80      5.04 o
  -7   3   7       59.64       59.72      1.97 o
  -6   3   7       53.17       54.47      1.77 o
  -5   3   7       49.78       54.65      1.72 o
  -4   3   7        2.97        6.36      1.00 o
  -3   3   7        1.20        2.83      0.93 o
  -2   3   7       78.30       82.93      2.59 o
  -1   3   7       58.75       70.72      2.15 o
   0   3   7        0.00       -0.02      1.31 o
   1   3   7        0.01       -1.01      1.60 o
   2   3   7      105.32      115.02      3.19 o
   3   3   7        0.23       -1.76      1.76 o
   4   3   7       17.57       12.91      1.39 o
   5   3   7       60.95       54.31      1.99 o
   6   3   7        7.68        8.46      1.44 o
   7   3   7       34.64       42.67      2.13 o
   8   3   7       70.03       78.93      2.81 o
   9   3   7        0.17       -2.73      2.73 o
 -11   4   7        2.16        0.00      2.57 o
 -10   4   7        5.91       10.08      1.76 o
  -9   4   7        2.88        2.92      2.28 o
  -8   4   7        0.21        2.08      1.35 o
  -7   4   7        3.71        4.45      1.33 o
  -6   4   7      308.99      310.94      6.52 o
  -5   4   7       37.01       36.26      1.71 o
  -4   4   7      118.67      110.24      3.11 o
  -3   4   7       12.96        7.93      1.31 o
  -2   4   7        8.16        8.86      1.23 o
  -1   4   7      113.92       98.82      2.92 o
   0   4   7      460.51      467.83     16.08 o
   1   4   7       82.03       81.60      2.23 o
   2   4   7      213.80      209.02      5.37 o
   3   4   7       30.13       36.71      1.81 o
   4   4   7        2.08        4.36      1.29 o
   5   4   7       25.42       33.69      1.92 o
   6   4   7       21.60       18.98      1.96 o
   7   4   7        1.65        3.76      1.50 o
   8   4   7       20.72       17.01      2.09 o
  -9   5   7        0.62       -2.19      2.28 o
  -8   5   7        9.22       12.25      1.75 o
  -7   5   7        1.06       -2.20      2.49 o
  -6   5   7        3.66        4.90      1.50 o
  -5   5   7       20.85       17.50      1.79 o
  -4   5   7       15.66       15.42      1.63 o
  -3   5   7       12.19       10.70      1.63 o
  -2   5   7       27.60       28.98      1.89 o
  -1   5   7        1.43        0.11      1.97 o
   0   5   7       12.90       15.28      1.72 o
   1   5   7       81.40       81.34      2.61 o
   2   5   7        0.00       -0.47      2.21 o
   3   5   7        0.10        0.85      2.15 o
   4   5   7        5.83        4.99      2.56 o
   5   5   7       22.83       24.75      2.12 o
   6   5   7        5.36        5.37      1.77 o
  -6   6   7        0.58        1.32      2.31 o
  -5   6   7        0.51        3.66      2.30 o
  -4   6   7        0.99        0.96      2.35 o
  -3   6   7        4.62        1.61      2.44 o
  -2   6   7        0.68        2.40      2.30 o
  -1   6   7       33.65       33.39      2.04 o
   0   6   7        1.47        1.40      1.72 o
   1   6   7        2.55        1.10      2.45 o
   2   6   7        6.03        6.87      1.59 o
   3   6   7        0.51        4.09      1.53 o
 -12   0   8       14.45       13.65      1.77 o
 -10   0   8        1.48        0.66      2.13 o
  -8   0   8       36.00       36.47      1.53 o
  -6   0   8      290.78      334.18      5.30 o
  -4   0   8      402.57      389.31      5.25 o
  -2   0   8       16.91       12.11      0.91 o
   0   0   8      667.08      774.91     16.14 o
   2   0   8        4.67        5.42      0.94 o
   4   0   8        0.65       -1.63      1.63 o
   6   0   8        9.77        6.98      1.28 o
   8   0   8        4.45        3.95      2.30 o
  10   0   8        5.76       10.69      1.70 o
 -13   1   8        0.03       -1.85      1.85 o
 -12   1   8        0.72        0.90      2.19 o
 -11   1   8        0.88        2.19      1.45 o
 -10   1   8       26.47       24.21      1.56 o
  -9   1   8       12.77       15.17      0.97 o
  -8   1   8        6.38        9.42      0.86 o
  -7   1   8      185.89      166.65      3.02 o
  -6   1   8       11.74        9.73      0.74 o
  -5   1   8       42.01       54.04      1.20 o
  -4   1   8        1.67        0.86      0.72 o
  -3   1   8      525.77      584.85      5.33 o
  -2   1   8      330.02      336.58      7.82 o
  -1   1   8      374.81      366.21      3.57 o
   0   1   8        1.69        1.84      0.59 o
   1   1   8      430.69      443.62     11.20 o
   2   1   8        0.22        0.37      1.63 o
   3   1   8       27.37       38.51      2.81 o
   4   1   8       29.32       27.54      0.98 o
   5   1   8       61.25       65.51      1.41 o
   6   1   8      185.96      209.52      6.24 o
   7   1   8        0.33       -0.56      1.49 o
   8   1   8        8.30       10.08      1.16 o
   9   1   8        0.64       -0.75      2.14 o
  10   1   8        3.98        4.78      1.46 o
 -13   2   8        1.11        2.05      2.68 o
 -12   2   8        1.75        0.00      2.44 o
 -11   2   8       52.42       53.32      2.40 o
 -10   2   8       54.47       49.20      2.28 o
  -9   2   8      128.09      136.65      3.88 o
  -8   2   8      276.38      276.50      5.99 o
  -7   2   8       63.23       62.84      1.96 o
  -6   2   8        2.35        1.28      1.60 o
  -5   2   8       64.67        0.07      0.37 o
  -4   2   8       52.56       51.58      1.56 o
  -3   2   8      416.98      459.30      6.09 o
  -2   2   8      398.27      411.51      5.79 o
  -1   2   8       41.43       36.02      1.33 o
   0   2   8       97.62       96.62      3.20 o
   1   2   8       57.40       63.90      1.88 o
   2   2   8       84.17       86.83      2.46 o
   3   2   8        0.39       -0.41      1.73 o
   4   2   8       79.96       85.11      2.66 o
   5   2   8       34.42        0.29      0.44 o
   6   2   8        0.52        0.00      2.18 o
   7   2   8        0.31        1.29      2.31 o
   8   2   8        1.66        2.58      2.30 o
   9   2   8       13.04       17.41      1.83 o
 -12   3   8        0.15        0.15      2.43 o
 -11   3   8        1.63        2.54      2.07 o
 -10   3   8       21.08       25.36      1.93 o
  -9   3   8        3.44        4.35      2.32 o
  -8   3   8        5.86        6.21      1.31 o
  -7   3   8      150.58      165.55      4.77 o
  -6   3   8       43.22       32.03      1.58 o
  -5   3   8        0.54       -1.75      1.75 o
  -4   3   8       41.13       37.40      1.51 o
  -3   3   8       20.54       24.91      1.38 o
  -2   3   8       88.81       87.97      2.80 o
  -1   3   8        6.25        6.48      1.03 o
   0   3   8        0.51        0.60      2.36 o
   1   3   8        2.57        2.11      1.73 o
   2   3   8       84.45       83.33      2.36 o
   3   3   8        0.25       -1.78      1.92 o
   4   3   8        5.08        3.96      1.22 o
   5   3   8        0.17       -1.29      2.02 o
   6   3   8        0.10       -2.27      2.27 o
   7   3   8        0.38        3.19      2.32 o
   8   3   8        7.42       11.48      1.84 o
   9   3   8        0.03        0.30      2.79 o
 -11   4   8        0.01       -2.19      2.59 o
 -10   4   8        0.02        1.16      2.40 o
  -9   4   8       16.12       22.88      1.92 o
  -8   4   8       47.11       57.28      2.37 o
  -7   4   8       47.15       46.85      2.21 o
  -6   4   8       44.43       46.83      1.92 o
  -5   4   8       16.24       15.03      1.44 o
  -4   4   8       47.97       50.02      1.86 o
  -3   4   8        5.13        5.97      1.23 o
  -2   4   8       74.83       81.99      2.29 o
  -1   4   8      255.86      273.66      5.87 o
   0   4   8        0.35        1.62      1.51 o
   1   4   8       75.78       67.12      2.15 o
   2   4   8       26.79       29.22      1.70 o
   3   4   8       37.88       39.87      1.94 o
   4   4   8       51.96       50.99      2.21 o
   5   4   8       38.12       43.42      2.13 o
   6   4   8        7.92       10.67      1.86 o
   7   4   8        7.39        6.95      1.82 o
  -9   5   8        0.00       -1.65      2.67 o
  -8   5   8        0.05       -2.47      2.47 o
  -7   5   8        8.17       10.00      1.69 o
  -6   5   8        0.41       -0.38      2.15 o
  -5   5   8       22.12       19.23      1.82 o
  -4   5   8        2.07        2.85      1.40 o
  -3   5   8       16.37       15.68      1.68 o
  -2   5   8       36.73       30.71      1.94 o
  -1   5   8      129.73      137.29      4.14 o
   0   5   8       31.57       32.70      1.44 o
   1   5   8        0.03        1.92      2.27 o
   2   5   8        6.43        4.21      2.46 o
   3   5   8       12.25       14.79      1.80 o
   4   5   8        5.85        2.43      2.62 o
   5   5   8        0.27       -0.85      2.44 o
  -6   6   8        5.02        2.11      2.71 o
  -5   6   8        0.77        1.75      2.49 o
  -4   6   8        0.17        3.26      2.38 o
  -3   6   8        0.74        1.53      2.26 o
  -2   6   8       17.40       22.99      1.86 o
  -1   6   8        2.21       -2.57      2.57 o
   0   6   8       14.99       13.15      1.34 o
   1   6   8       10.38        9.82      1.79 o
   2   6   8        4.30        2.64      2.54 o
 -13   0   9        0.56        3.04      2.48 o
 -11   0   9       13.96       14.67      1.69 o
  -9   0   9        3.73        4.39      1.21 o
  -7   0   9       10.42       11.02      1.11 o
  -5   0   9        1.29        1.57      0.87 o
  -3   0   9        9.99       11.63      0.96 o
  -1   0   9       28.30       31.08      1.23 o
   1   0   9      190.56      180.99      4.07 o
   3   0   9      231.91      216.17      4.78 o
   5   0   9       66.46       66.29      2.03 o
   7   0   9       50.14       49.92      2.24 o
   9   0   9        0.04        1.97      2.29 o
 -13   1   9        6.85        9.13      1.28 o
 -12   1   9        1.52        1.78      1.78 o
 -11   1   9        0.50       -2.07      2.12 o
 -10   1   9        5.73        2.98      1.20 o
  -9   1   9       41.63       37.00      1.24 o
  -8   1   9      123.39      133.38      2.60 o
  -7   1   9        0.98       -0.41      2.23 o
  -6   1   9       20.74       25.30      1.38 o
  -5   1   9        0.88        0.88      1.21 o
  -4   1   9      300.21      339.60      3.80 o
  -3   1   9       27.21       28.81      0.89 o
  -2   1   9       32.55       31.60      0.90 o
  -1   1   9       59.17       66.16      1.42 o
   0   1   9       93.37      118.36      1.69 o
   1   1   9      201.66      225.04      3.81 o
   2   1   9        2.94        3.18      0.90 o
   3   1   9      345.94      402.24      4.84 o
   4   1   9        0.06        0.38      2.96 o
   5   1   9        4.73        3.54      1.53 o
   6   1   9       22.77       29.85      1.42 o
   7   1   9        5.24        8.52      1.45 o
   8   1   9       18.15       18.90      1.31 o
   9   1   9        0.04       -0.99      1.79 o
 -12   2   9       14.58       19.17      1.96 o
 -11   2   9       12.01       13.73      1.85 o
 -10   2   9       19.14       22.66      1.90 o
  -9   2   9        3.20        2.70      2.22 o
  -8   2   9      200.52      199.62      5.20 o
  -7   2   9       43.72       42.46      1.68 o
  -6   2   9       38.10       36.66      1.56 o
  -5   2   9      173.63        0.48      0.34 o
  -4   2   9        3.71        5.39      1.03 o
  -3   2   9        0.00        0.83      1.45 o
  -2   2   9      219.92      221.92      4.60 o
  -1   2   9      192.98      181.74      4.25 o
   0   2   9       42.64       38.39      1.05 o
   1   2   9      117.83      134.88      3.86 o
   2   2   9        4.62        2.80      1.93 o
   3   2   9       90.48      103.72      3.30 o
   4   2   9        4.56        1.95      2.06 o
   5   2   9       10.07        0.00      0.68 o
   6   2   9       35.23       41.20      2.10 o
   7   2   9       34.80       37.31      2.21 o
   8   2   9       13.31       14.67      1.89 o
   9   2   9        4.99        1.49      2.79 o
 -12   3   9        1.22        0.32      2.78 o
 -11   3   9        7.20        4.35      2.86 o
 -10   3   9       13.26       18.33      1.90 o
  -9   3   9        5.60        5.76      1.51 o
  -8   3   9        0.68        1.45      2.14 o
  -7   3   9       72.51       74.71      2.25 o
  -6   3   9        0.05       -0.10      1.84 o
  -5   3   9       63.29       66.38      2.04 o
  -4   3   9        5.53        4.49      1.13 o
  -3   3   9       27.75       21.59      1.42 o
  -2   3   9       13.59       12.94      1.24 o
  -1   3   9       22.31       21.38      1.37 o
   0   3   9      141.13      140.17      4.98 o
   1   3   9        0.07        0.00      1.82 o
   2   3   9       12.02       11.98      1.31 o
   3   3   9        1.23       -1.82      2.06 o
   4   3   9        5.25        3.14      2.07 o
   5   3   9        8.91       11.82      1.63 o
   6   3   9       50.78       50.55      2.27 o
   7   3   9       23.85       28.84      2.23 o
   8   3   9        0.01        1.18      2.60 o
 -10   4   9        2.60        4.48      2.51 o
  -9   4   9        3.74        2.29      2.33 o
  -8   4   9       10.33        8.91      1.65 o
  -7   4   9       40.03       32.75      2.11 o
  -6   4   9        3.20        3.79      1.45 o
  -5   4   9        2.44        2.90      1.98 o
  -4   4   9       89.04       89.25      2.73 o
  -3   4   9       16.01       11.47      1.47 o
  -2   4   9        0.56        0.51      2.05 o
  -1   4   9        0.80       -2.20      2.20 o
   0   4   9       12.99       15.87      1.06 o
   1   4   9      286.25      269.58      6.24 o
   2   4   9       74.98       78.99      2.52 o
   3   4   9        0.55       -1.17      2.40 o
   4   4   9       24.34       23.80      1.98 o
   5   4   9       13.53       12.89      1.77 o
   6   4   9       12.34       11.74      1.73 o
   7   4   9        5.31        5.10      1.75 o
  -8   5   9        1.66        2.33      2.30 o
  -7   5   9        0.04       -0.55      2.42 o
  -6   5   9       56.23       56.83      2.50 o
  -5   5   9        6.99        6.62      1.62 o
  -4   5   9       35.83       38.43      2.11 o
  -3   5   9       26.19       24.89      1.93 o
  -2   5   9       13.21       13.57      1.72 o
  -1   5   9        0.88        1.96      2.25 o
   0   5   9        5.59        2.93      1.68 o
   1   5   9        5.65        7.39      1.58 o
   2   5   9        0.02        0.13      2.16 o
   3   5   9       13.70       14.58      1.93 o
   4   5   9        0.10       -2.49      2.49 o
   5   5   9        3.38       -1.65      2.83 o
  -4   6   9        4.55        5.87      1.70 o
  -3   6   9        1.99        2.90      2.28 o
  -2   6   9        0.02       -1.01      2.52 o
  -1   6   9        0.38        1.46      2.27 o
   0   6   9       12.31       12.46      1.40 o
   1   6   9        2.36        0.60      2.48 o
 -12   0  10        0.97       -2.65      2.65 o
 -10   0  10       16.16       14.85      1.70 o
  -8   0  10      174.50      181.57      4.79 o
  -6   0  10        0.55       -1.25      1.63 o
  -4   0  10       75.08       91.88      2.73 o
  -2   0  10       53.58       56.16      1.72 o
   0   0  10      878.37      869.23     17.50 o
   2   0  10      386.94      372.13      6.25 o
   4   0  10        4.67        7.37      1.34 o
   6   0  10       29.49       33.20      1.99 o
   8   0  10       10.74        1.93      2.93 o
 -13   1  10        7.23        9.50      1.36 o
 -12   1  10        0.34        2.35      2.11 o
 -11   1  10       36.18       41.18      2.73 o
 -10   1  10        1.39        2.02      1.51 o
  -9   1  10       25.64       30.77      1.15 o
  -8   1  10       95.41       98.74      2.13 o
  -7   1  10      233.20      269.69      7.72 o
  -6   1  10        2.52        2.71      1.63 o
  -5   1  10        6.35        4.62      0.73 o
  -4   1  10       56.77       51.86      2.24 o
  -3   1  10      104.44      110.21      2.49 o
  -2   1  10       32.91       36.93      1.01 o
  -1   1  10        0.07        0.22      1.10 o
   0   1  10       31.07       26.07      0.68 o
   1   1  10        3.02        2.38      1.23 o
   2   1  10       86.20       95.58      2.05 o
   3   1  10       13.80       13.48      0.98 o
   4   1  10       98.26      100.75      2.21 o
   5   1  10       16.06       18.46      1.14 o
   6   1  10       73.60       77.35      3.86 o
   7   1  10        4.89        2.28      2.43 o
   8   1  10        9.46       12.55      4.75 o
 -12   2  10       14.23       18.58      1.91 o
 -11   2  10        2.81       -0.97      2.49 o
 -10   2  10        3.66        2.05      2.56 o
  -9   2  10       16.90       19.97      1.74 o
  -8   2  10        3.59        3.29      1.95 o
  -7   2  10       42.99       39.02      1.77 o
  -6   2  10        0.62        0.55      1.77 o
  -5   2  10        6.98        0.35      0.51 o
  -4   2  10       44.14       42.29      1.64 o
  -3   2  10      109.26      104.50      2.98 o
  -2   2  10        4.52        1.73      1.88 o
  -1   2  10      258.17      252.11      5.06 o
   0   2  10       15.44       14.56      1.31 o
   1   2  10      120.75      125.72      3.48 o
   2   2  10       63.34       84.96      2.41 o
   3   2  10       77.45       87.32      2.62 o
   4   2  10       36.30       49.75      1.97 o
   5   2  10      171.59       -0.23      0.66 o
   6   2  10        4.10        7.96      1.56 o
   7   2  10        0.67        0.14      2.38 o
   8   2  10        0.93        1.76      2.64 o
 -11   3  10        0.43        0.30      2.47 o
 -10   3  10        9.03        5.71      2.95 o
  -9   3  10       72.68       74.12      2.60 o
  -8   3  10       84.60       80.01      2.59 o
  -7   3  10       27.11       29.30      1.64 o
  -6   3  10        6.68        7.04      1.23 o
  -5   3  10       32.21       25.25      1.57 o
  -4   3  10        4.10        2.27      1.16 o
  -3   3  10       10.54       13.55      1.31 o
  -2   3  10        3.32        7.36      1.17 o
  -1   3  10       20.91       19.34      1.40 o
   0   3  10       21.30       19.12      1.04 o
   1   3  10      106.00      105.31      3.07 o
   2   3  10       24.24       20.69      1.57 o
   3   3  10       10.60       11.20      1.68 o
   4   3  10       36.61       32.53      2.06 o
   5   3  10        1.76        0.12      2.40 o
   6   3  10        6.10       11.54      1.70 o
   7   3  10        1.04        1.59      2.53 o
 -10   4  10       17.95       15.15      2.04 o
  -9   4  10        1.77       -1.68      2.45 o
  -8   4  10        5.23        8.44      1.65 o
  -7   4  10       30.04       32.39      2.06 o
  -6   4  10        0.03        1.55      2.11 o
  -5   4  10       12.93       14.52      1.64 o
  -4   4  10       30.68       27.44      1.82 o
  -3   4  10        1.92        0.88      2.03 o
  -2   4  10      215.61      221.19      5.68 o
  -1   4  10       14.57       15.35      1.65 o
   0   4  10        5.10        5.88      1.08 o
   1   4  10       41.60       45.48      2.22 o
   2   4  10       19.75       20.15      1.83 o
   3   4  10       10.15        9.57      1.65 o
   4   4  10        6.89        7.12      1.72 o
   5   4  10        0.34       -2.45      2.45 o
   6   4  10        0.58       -1.49      2.64 o
  -8   5  10        0.54       -2.81      2.81 o
  -7   5  10        1.00        5.42      1.43 o
  -6   5  10       11.83       11.74      1.86 o
  -5   5  10       36.76       34.50      2.17 o
  -4   5  10        2.20        2.88      2.49 o
  -3   5  10        4.57        3.73      2.42 o
  -2   5  10        5.25        4.50      2.40 o
  -1   5  10        0.00       -1.81      2.32 o
   0   5  10        1.12        3.81      1.58 o
   1   5  10       32.75       31.99      2.19 o
   2   5  10        1.67        1.80      2.43 o
   3   5  10       25.66       22.64      2.13 o
 -11   0  11       42.99       41.88      2.30 o
  -9   0  11       55.55       51.81      2.12 o
  -7   0  11       28.05       25.05      1.46 o
  -5   0  11       37.10       36.27      1.55 o
  -3   0  11       19.84       17.23      1.26 o
  -1   0  11      369.88      371.65      6.09 o
   1   0  11        0.11       -2.02      2.02 o
   3   0  11        0.87       -0.30      2.09 o
   5   0  11        1.57        4.12      2.26 o
   7   0  11        5.54       10.37      1.75 o
 -12   1  11        3.19        1.24      3.85 o
 -11   1  11        9.24        8.59      3.72 o
 -10   1  11       38.92       39.65      1.85 o
  -9   1  11       19.63       17.31      1.17 o
  -8   1  11       92.87      104.29      2.23 o
  -7   1  11        7.43        9.20      1.11 o
  -6   1  11        0.26        1.88      1.23 o
  -5   1  11       79.86       87.53      1.88 o
  -4   1  11       31.37       34.39      1.06 o
  -3   1  11        4.67        4.38      1.02 o
  -2   1  11      110.32      121.16      3.70 o
  -1   1  11        0.32       -1.01      1.25 o
   0   1  11       14.10       14.37      0.68 o
   1   1  11      538.02      558.97      5.72 o
   2   1  11      503.13      553.80     19.50 o
   3   1  11      112.24      122.86      2.62 o
   4   1  11        4.34        2.41      1.59 o
   5   1  11        1.44        0.69      1.58 o
   6   1  11        0.46        2.47      1.55 o
   7   1  11        1.79        2.10      2.00 o
   8   1  11        0.65       -4.19      4.44 o
 -12   2  11        4.38        2.21      2.71 o
 -11   2  11        0.25        2.02      2.33 o
 -10   2  11        3.81        6.89      1.66 o
  -9   2  11       29.15       29.15      1.83 o
  -8   2  11        2.75        3.83      2.30 o
  -7   2  11        6.04        5.77      1.31 o
  -6   2  11      107.58       88.40      2.87 o
  -5   2  11       25.55       31.40      1.56 o
  -4   2  11        0.58       -1.02      1.82 o
  -3   2  11        4.54        5.65      1.12 o
  -2   2  11        0.46        0.36      1.64 o
  -1   2  11        8.16        8.09      1.24 o
   0   2  11      244.19      256.90      3.88 o
   1   2  11      163.10      180.85      4.86 o
   2   2  11       43.26       49.70      1.97 o
   3   2  11        0.08        0.11      2.10 o
   4   2  11        1.43        3.12      2.29 o
   5   2  11       23.28       -0.74      0.79 o
   6   2  11        0.52        0.79      2.49 o
   7   2  11       19.41       24.82      2.13 o
 -11   3  11       16.48       24.16      2.20 o
 -10   3  11        1.32        3.04      2.37 o
  -9   3  11        0.14       -2.54      2.54 o
  -8   3  11        2.66        3.17      1.48 o
  -7   3  11        0.01        1.86      2.07 o
  -6   3  11        1.18        2.64      1.92 o
  -5   3  11       37.53       33.81      1.79 o
  -4   3  11       16.78       17.69      1.46 o
  -3   3  11       81.25       72.96      2.14 o
  -2   3  11        2.85        2.96      2.15 o
  -1   3  11        1.10       -1.23      1.99 o
   0   3  11        0.05        0.77      1.34 o
   1   3  11        7.88        6.90      1.37 o
   2   3  11        7.19        7.97      1.53 o
   3   3  11       15.77       14.87      1.75 o
   4   3  11        5.13        7.95      1.61 o
   5   3  11       14.20       12.40      1.78 o
   6   3  11       10.57       14.89      1.88 o
  -9   4  11        0.06        2.33      2.33 o
  -8   4  11        2.91        6.52      1.65 o
  -7   4  11       81.02       92.07      2.92 o
  -6   4  11        6.01        4.80      1.65 o
  -5   4  11       10.15       12.51      1.60 o
  -4   4  11        0.83        1.43      1.99 o
  -3   4  11       39.89       43.12      2.13 o
  -2   4  11        0.22       -2.20      2.20 o
  -1   4  11        1.86        2.25      2.07 o
   0   4  11       27.57       27.26      2.36 o
   1   4  11        3.54        1.61      2.45 o
   2   4  11        6.81        5.50      1.53 o
   3   4  11        1.57        1.60      2.31 o
   4   4  11       19.78       23.61      2.16 o
   5   4  11        0.97       -0.29      2.47 o
  -7   5  11        0.34        1.20      2.58 o
  -6   5  11        0.06       -2.51      2.51 o
  -5   5  11        1.51       -2.54      2.54 o
  -4   5  11        3.42        4.00      2.48 o
  -3   5  11        1.62        0.14      2.31 o
  -2   5  11        1.47        2.86      2.40 o
  -1   5  11        5.72        4.94      1.61 o
   0   5  11       45.19       44.51      1.65 o
   1   5  11        2.26        0.29      2.65 o
   2   5  11       16.44       18.55      1.96 o
 -12   0  12        3.08        2.48      2.70 o
 -10   0  12        1.29       -1.32      2.34 o
  -8   0  12       19.36       20.50      1.75 o
  -6   0  12        0.48       -1.67      1.86 o
  -4   0  12      205.65      208.24      5.03 o
  -2   0  12      179.37      170.27      4.61 o
   0   0  12      477.98      487.07      6.52 o
   2   0  12        8.61        4.33      2.38 o
   4   0  12        1.17        1.41      2.37 o
   6   0  12        3.85        6.40      1.65 o
 -12   1  12        1.00        2.33      2.12 o
 -11   1  12       16.65       17.90      2.25 o
 -10   1  12        4.92        3.56      1.41 o
  -9   1  12       28.38       25.28      1.28 o
  -8   1  12        1.48        3.22      1.46 o
  -7   1  12      166.49      180.60      7.10 o
  -6   1  12        7.98        6.91      0.90 o
  -5   1  12        2.83        2.40      1.34 o
  -4   1  12       43.76       43.73      1.88 o
  -3   1  12       14.31       15.43      0.98 o
  -2   1  12      223.57      238.73      5.01 o
  -1   1  12      752.05      772.26      6.54 o
   0   1  12      267.40      284.81      4.59 o
   1   1  12        8.78       11.79      1.85 o
   2   1  12       43.08       45.37      1.35 o
   3   1  12        0.25       -1.57      1.59 o
   4   1  12       31.32       33.11      1.46 o
   5   1  12       14.83       13.03      1.35 o
   6   1  12       11.69       14.99      1.25 o
   7   1  12        0.13       -0.72      2.08 o
 -11   2  12        7.40        9.37      1.80 o
 -10   2  12       14.73       14.95      1.96 o
  -9   2  12        0.59        2.65      2.15 o
  -8   2  12       63.69       66.99      2.47 o
  -7   2  12        2.67        1.47      2.18 o
  -6   2  12        4.56        5.64      1.27 o
  -5   2  12       58.29       44.68      1.81 o
  -4   2  12       40.08       29.45      1.67 o
  -3   2  12       20.14       22.80      1.58 o
  -2   2  12        2.49        1.89      1.96 o
  -1   2  12        2.28        4.23      1.24 o
   0   2  12       65.22       58.57      1.56 o
   1   2  12       52.41       51.07      2.00 o
   2   2  12       19.71       15.25      1.68 o
   3   2  12       15.65       18.80      1.77 o
   4   2  12        0.89        0.50      2.25 o
   5   2  12        1.92        2.79      0.97 o
   6   2  12        0.57        2.00      2.35 o
 -10   3  12        4.00        3.94      2.86 o
  -9   3  12        0.12        0.41      2.18 o
  -8   3  12       78.12       89.18      2.88 o
  -7   3  12       14.41        9.37      1.77 o
  -6   3  12        8.58        9.82      1.63 o
  -5   3  12        0.48        1.02      2.16 o
  -4   3  12       13.84       13.47      1.55 o
  -3   3  12        0.86       -1.65      2.18 o
  -2   3  12       16.75       16.47      1.53 o
  -1   3  12       77.48       72.94      2.41 o
   0   3  12       10.04        5.00      1.58 o
   1   3  12        2.33        1.89      2.16 o
   2   3  12       33.84       36.58      2.10 o
   3   3  12        6.60       10.36      1.73 o
   4   3  12        3.46        3.85      1.58 o
   5   3  12        0.49        2.01      2.39 o
  -8   4  12        0.28        0.72      2.51 o
  -7   4  12        1.00        0.28      2.25 o
  -6   4  12       26.03       33.95      2.05 o
  -5   4  12        5.03        3.85      2.35 o
  -4   4  12        1.37        3.48      1.44 o
  -3   4  12        2.48        6.98      1.34 o
  -2   4  12        0.00        1.38      2.22 o
  -1   4  12       37.31       40.23      2.13 o
   0   4  12        8.99       10.12      1.25 o
   1   4  12        9.38       -0.53      2.66 o
   2   4  12       12.08        7.74      1.82 o
   3   4  12        0.09        2.58      2.48 o
  -5   5  12        1.06       -1.04      2.59 o
  -4   5  12       11.43       10.49      1.79 o
  -3   5  12       13.81       14.51      1.83 o
  -2   5  12        0.80        3.33      2.42 o
  -1   5  12        0.01       -1.89      2.47 o
   0   5  12        0.84        1.63      1.69 o
 -11   0  13       12.16        4.22      2.78 o
  -9   0  13        8.27        6.81      1.46 o
  -7   0  13      106.20      115.00      3.45 o
  -5   0  13       64.38       63.89      2.12 o
  -3   0  13      507.57      516.13      8.02 o
  -1   0  13      351.18      353.36      6.73 o
   1   0  13        0.28        0.76      2.24 o
   3   0  13        1.03        3.38      2.40 o
   5   0  13        0.62       -0.81      2.37 o
 -11   1  13        2.29        1.48      1.80 o
 -10   1  13       16.90       20.57      2.61 o
  -9   1  13       11.28        9.65      1.44 o
  -8   1  13        0.10        0.32      1.49 o
  -7   1  13       58.45       60.62      1.66 o
  -6   1  13       90.60       87.86      1.89 o
  -5   1  13       45.83       44.49      1.41 o
  -4   1  13       49.97       51.46      1.34 o
  -3   1  13        0.01       -0.20      1.42 o
  -2   1  13      225.88      250.91      4.06 o
  -1   1  13        5.70        4.64      1.16 o
   0   1  13        8.38        7.71      0.70 o
   1   1  13        0.95        2.19      1.16 o
   2   1  13        0.14        2.15      1.19 o
   3   1  13        4.91        5.50      1.40 o
   4   1  13        1.31        2.37      1.30 o
   5   1  13        0.29        1.19      1.78 o
   6   1  13        2.59        4.60      1.27 o
 -10   2  13        0.29       -2.44      2.44 o
  -9   2  13        5.11       11.84      1.53 o
  -8   2  13       13.28       17.32      1.75 o
  -7   2  13        2.07        1.69      2.30 o
  -6   2  13        3.78        5.57      1.53 o
  -5   2  13        3.30        7.16      1.40 o
  -4   2  13        4.22        4.81      1.41 o
  -3   2  13        0.62       -1.09      1.98 o
  -2   2  13       30.06       29.60      1.68 o
  -1   2  13        1.82       -0.22      2.18 o
   0   2  13        0.00       -1.45      1.64 o
   1   2  13       32.02       38.12      2.12 o
   2   2  13       44.45       41.41      2.17 o
   3   2  13       39.74       35.82      2.29 o
   4   2  13        0.60        0.82      2.54 o
   5   2  13        0.03       -0.72      2.52 o
  -9   3  13        9.72       12.21      1.80 o
  -8   3  13        2.80        1.38      2.29 o
  -7   3  13       21.43       28.36      2.01 o
  -6   3  13        3.85        3.77      2.30 o
  -5   3  13        1.81        3.35      1.41 o
  -4   3  13        4.71        2.41      2.18 o
  -3   3  13       13.24       11.71      1.67 o
  -2   3  13       14.00       13.59      1.68 o
  -1   3  13       41.43       41.41      2.14 o
   0   3  13       60.57       53.13      1.97 o
   1   3  13        8.21       10.39      1.77 o
   2   3  13       50.11       54.35      2.47 o
   3   3  13        5.69        4.58      2.67 o
   4   3  13        0.30        0.59      2.48 o
  -7   4  13        8.55        7.83      1.84 o
  -6   4  13        1.33        3.03      1.55 o
  -5   4  13        5.09       -0.27      2.54 o
  -4   4  13       18.52       17.53      1.81 o
  -3   4  13       12.26       10.52      1.65 o
  -2   4  13        4.67        3.78      2.51 o
  -1   4  13       16.60       17.96      1.84 o
   0   4  13        1.91       -0.21      3.89 o
   1   4  13        0.67       -1.00      2.57 o
   2   4  13       11.79       12.23      2.05 o
 -10   0  14       24.42       27.26      2.19 o
  -8   0  14        5.23        3.57      2.49 o
  -6   0  14      281.24      303.66      6.82 o
  -4   0  14      296.72      317.04      6.72 o
  -2   0  14        1.06        2.88      2.09 o
   0   0  14        1.28        1.78      1.20 o
   2   0  14      103.83       91.17      2.84 o
   4   0  14        4.62        2.66      2.68 o
 -10   1  14        5.56        4.68      1.71 o
  -9   1  14       11.02       10.61      1.77 o
  -8   1  14       33.10       36.05      1.48 o
  -7   1  14       15.99       10.85      1.19 o
  -6   1  14        2.16       -1.66      1.66 o
  -5   1  14      164.62      168.99      3.40 o
  -4   1  14        0.55       -1.64      2.33 o
  -3   1  14        1.76        0.90      1.55 o
  -2   1  14       46.17       52.87      1.94 o
  -1   1  14        4.11        6.86      3.38 o
   0   1  14       25.45       21.11      1.26 o
   1   1  14        0.09        2.01      1.60 o
   2   1  14       46.16       43.35      1.62 o
   3   1  14        0.33        0.23      1.77 o
   4   1  14        6.92        9.99      1.29 o
   5   1  14        0.27       -0.72      1.94 o
 -10   2  14       19.56       23.04      2.16 o
  -9   2  14        0.22       -1.98      2.40 o
  -8   2  14        0.14       -0.82      2.45 o
  -7   2  14       81.17       79.72      2.79 o
  -6   2  14        5.15        8.83      1.46 o
  -5   2  14       22.78       23.42      1.89 o
  -4   2  14        1.41       -0.48      2.16 o
  -3   2  14       30.14       29.66      1.95 o
  -2   2  14        1.24        0.96      2.20 o
  -1   2  14      153.72      137.40      4.29 o
   0   2  14       13.75       12.71      1.22 o
   1   2  14       17.03       15.83      1.88 o
   2   2  14        1.75       -0.13      2.83 o
   3   2  14        0.93        4.54      1.58 o
   4   2  14        0.24       -1.19      2.56 o
  -8   3  14        4.11        3.81      2.65 o
  -7   3  14        1.53       -0.84      2.28 o
  -6   3  14        0.03       -2.29      2.38 o
  -5   3  14       39.14       30.74      2.14 o
  -4   3  14        9.09       15.73      1.83 o
  -3   3  14        8.36        8.74      1.61 o
  -2   3  14       67.61       79.69      2.69 o
  -1   3  14       32.64       29.61      2.16 o
   0   3  14        4.77        4.30      1.30 o
   1   3  14       26.96       25.61      2.15 o
   2   3  14        5.21       13.28      1.87 o
   3   3  14        0.03       -1.95      2.82 o
  -6   4  14        0.68       -0.30      2.54 o
  -5   4  14        0.32       -1.46      2.32 o
  -4   4  14        0.18        2.46      2.35 o
  -3   4  14        0.54        1.58      2.38 o
  -2   4  14        0.81        1.01      2.38 o
  -1   4  14        4.77        2.93      2.45 o
   0   4  14        1.72        3.76      2.33 o
  -9   0  15        1.47        1.56      2.48 o
  -7   0  15      172.77      190.02      5.10 o
  -5   0  15        5.65        1.95      2.46 o
  -3   0  15      140.22      149.66      4.40 o
  -1   0  15      130.38      124.33      3.70 o
   1   0  15       38.65       37.80      2.25 o
   3   0  15       69.84       81.48      3.05 o
  -9   1  15        0.16        0.46      1.62 o
  -8   1  15        0.88        1.19      1.77 o
  -7   1  15       98.98      101.39      2.17 o
  -6   1  15       26.85       25.25      1.43 o
  -5   1  15       20.12       26.01      1.33 o
  -4   1  15       33.74       39.95      1.94 o
  -3   1  15        0.00        0.42      3.89 o
  -2   1  15       32.76       26.77      1.41 o
  -1   1  15        0.05        2.39      1.26 o
   0   1  15       27.51       30.28      1.02 o
   1   1  15        0.09       -0.09      1.65 o
   2   1  15        6.01        6.91      1.27 o
   3   1  15        8.76        9.19      1.34 o
  -9   2  15       24.39       26.44      2.22 o
  -8   2  15       25.66       22.90      2.15 o
  -7   2  15        4.02        3.62      2.65 o
  -6   2  15       93.37       80.43      2.97 o
  -5   2  15       15.79       26.19      1.90 o
  -4   2  15        2.08        1.30      2.31 o
  -3   2  15       51.24       46.46      2.28 o
  -2   2  15        5.78        4.69      1.64 o
  -1   2  15       26.96       23.95      2.00 o
   0   2  15       72.22       75.68      1.92 o
   1   2  15       43.14       43.98      2.44 o
   2   2  15       10.98        7.22      1.85 o
  -7   3  15        6.17       10.52      1.82 o
  -6   3  15       11.31       10.93      1.88 o
  -5   3  15       15.16       18.61      1.92 o
  -4   3  15        5.63        6.56      1.69 o
  -3   3  15        1.56        0.00      2.54 o
  -2   3  15       23.02       23.35      2.02 o
  -1   3  15        0.09       -0.18      1.65 o
   0   3  15        7.60       10.68      1.32 o
   1   3  15        4.37        3.16      1.85 o
  -8   0  16       61.30       56.73      2.63 o
  -6   0  16        7.13        6.05      1.70 o
  -4   0  16       24.25       28.97      2.09 o
  -2   0  16       14.71       17.78      1.96 o
   0   0  16       48.62       51.96      1.78 o
   2   0  16       78.85       86.50      3.21 o
  -8   1  16        4.08        1.78      1.93 o
  -7   1  16       51.94       52.14      1.86 o
  -6   1  16        0.52        1.66      1.65 o
  -5   1  16        8.94       11.93      1.20 o
  -4   1  16        3.86        6.40      1.55 o
  -3   1  16        0.00        0.16      1.66 o
  -2   1  16        4.69        5.55      1.18 o
  -1   1  16        9.08        8.58      1.23 o
   0   1  16        9.83       11.07      0.93 o
   1   1  16        9.75       11.79      1.37 o
  -7   2  16        1.32       -1.94      2.85 o
  -6   2  16       22.14       28.90      2.17 o
  -5   2  16        9.93       11.86      1.70 o
  -4   2  16        1.51        4.10      1.64 o
  -3   2  16        0.18       -2.24      2.41 o
  -2   2  16        2.38        3.97      2.57 o
  -1   2  16        0.54        1.58      2.38 o
   0   2  16       25.42       23.38      1.79 o
  -5   0  17       61.66       69.45      2.83 o
  -3   0  17       34.17       31.71      2.24 o
  -1   0  17        3.49        7.46      1.84 o
  -6   1  17        6.40        6.84      3.13 o
  -5   1  17        7.88        8.47      2.05 o
  -4   1  17       14.16       12.20      1.35 o
  -3   1  17        1.49        3.23      1.72 o
  -2   1  17        0.70       -0.24      2.28 o
  -1   1  17        7.07        3.29      2.17 o
 
